# Supplementary material for: Poly[μ2-aqua-μ4-(2-{3-[(6-chloro­pyridin-3-yl)meth­yl]-2-oxoimidazolidin-1-yl}acetato)-sodium]
Source: Acta Crystallogr Sect E Struct Rep Online. 2012 Jun 13;68(Pt 7):m891–2. doi: 10.1107/S1600536812025007 (PMC3393166; doi:10.1107/S1600536812025007)
Supplement: Supplementary file 1 [file e-68-0m891-sup1.cif]

##############################################################################
#                                                                            #
# This CIF contains the data in a paper accepted for publication in          #
# Acta Crystallographica Section E. It conforms to the requirements of       #
# Notes for Authors for Acta Crystallographica Section E, and has been       #
# peer reviewed under the auspices of the IUCr Commission on Journals.       #
#                                                                            #
# Full details of the Crystallographic Information File format               #
# are given in the paper "The Crystallographic Information File (CIF):       #
# a New Standard Archive File for Crystallography" by S. R. Hall, F. H.      #
# Allen and I. D. Brown [Acta Cryst. (1991), A47, 655-685].                  #
#                                                                            #
# The current version of the core CIF dictionary is obtainable from          #
# ftp://ftp.iucr.org/pub/cif_core.dic.                                       #
#                                                                            #
# Software is freely available for graphical display of the structure(s)     #
# in this CIF. For information consult the CIF software page                 #
# http://www.iucr.org/resources/cif/software.                                #
#                                                                            #
# This file may be used for bona fide research purposes within the           #
# scientific community so long as proper attribution is given to the journal # 
# article from which it was obtained.                                        #
#                                                                            #
##############################################################################
data_I
_audit_creation_method     SHELXL-97
_chemical_name_systematic
;
Poly[\m~2~-aqua-\m~4~-(2-{3-[(6-chloropyridin-3-yl)methyl]-2-oxoimidazolidin-
1-yl}acetato)-sodium]
;
_chemical_name_common     ?
_chemical_formula_moiety     'C11 H13 Cl N3 Na O4'
_chemical_formula_sum     'C11 H13 Cl N3 Na O4'
_chemical_formula_iupac     '[Na (C11 H11 Cl N3 O3) (H2 O)]'
_chemical_formula_weight     309.68
_chemical_melting_point     ?
_symmetry_cell_setting     monoclinic
_symmetry_space_group_name_H-M     'C 2/c '
_symmetry_space_group_name_Hall     '-C 2yc'
loop_
    _symmetry_equiv_pos_as_xyz
    'x, y, z'
    '-x, y, -z+1/2'
    'x+1/2, y+1/2, z'
    '-x+1/2, y+1/2, -z+1/2'
    '-x, -y, -z'
    'x, -y, z-1/2'
    '-x+1/2, -y+1/2, -z'
    'x+1/2, -y+1/2, z-1/2'
_cell_length_a     45.655(2)
_cell_length_b     4.9113(2)
_cell_length_c     12.5205(7)
_cell_angle_alpha     90.00
_cell_angle_beta     102.184(5)
_cell_angle_gamma     90.00
_cell_volume     2744.2(2)
_cell_formula_units_Z     8
_cell_measurement_reflns_used     5286
_cell_measurement_theta_min     3.6263
_cell_measurement_theta_max     29.0096
_cell_measurement_temperature     293(2)
_exptl_crystal_description     block
_exptl_crystal_colour     white
_exptl_crystal_size_max     0.3
_exptl_crystal_size_mid     0.2
_exptl_crystal_size_min     0.1
_exptl_crystal_density_diffrn     1.499
_exptl_crystal_density_meas     ?
_exptl_crystal_density_method     'not measured'
_exptl_crystal_F_000     1280
_exptl_absorpt_coefficient_mu     0.326
_exptl_absorpt_correction_type     multi-scan
_exptl_absorpt_process_details     '(CrysAlis PRO; Oxford Diffraction, 2010)'
_exptl_absorpt_correction_T_min     0.83619
_exptl_absorpt_correction_T_max     1.00000
_exptl_special_details
;
<i>CrysAlis PRO</i>, Oxford Diffraction Ltd., Version 1.171.34.40 (release
27--08-2010 CrysAlis171. NET) (compiled Aug 27 2010,11:50:40) Empirical
absorption correction using spherical harmonics, implemented in SCALE3 ABSPACK
scaling algorithm.
;
_diffrn_ambient_temperature     293(2)
_diffrn_radiation_type     MoK\a
_diffrn_radiation_wavelength     0.71073
_diffrn_radiation_source     'fine-focus sealed tube'
_diffrn_radiation_monochromator     graphite
_diffrn_measurement_device_type     'Oxford Diffraction Xcalibur Sapphire3'
_diffrn_measurement_method     'omega scan'
_diffrn_detector_area_resol_mean     16.1049
_diffrn_reflns_number     9498
_diffrn_reflns_av_R_equivalents     0.0377
_diffrn_reflns_av_sigmaI/netI     0.0387
_diffrn_reflns_theta_min     3.63
_diffrn_reflns_theta_max     26.00
_diffrn_reflns_theta_full     26.00
_diffrn_measured_fraction_theta_max     0.998
_diffrn_measured_fraction_theta_full     0.998
_diffrn_reflns_limit_h_min     -56
_diffrn_reflns_limit_h_max     52
_diffrn_reflns_limit_k_min     -6
_diffrn_reflns_limit_k_max     5
_diffrn_reflns_limit_l_min     -15
_diffrn_reflns_limit_l_max     15
_diffrn_standards_number     0
_diffrn_standards_interval_count     0
_diffrn_standards_interval_time     0
_diffrn_standards_decay_%     0
_refine_special_details
;
Refinement of <i>F</i>^2^ against ALL reflections. The weighted <i>R</i>-factor
<i>wR</i> and goodness of fit <i>S</i> are based on <i>F</i>^2^, conventional
<i>R</i>-factors <i>R</i> are based on <i>F</i>, with <i>F</i> set to zero for
negative <i>F</i>^2^. The threshold expression of <i>F</i>^2^ >
\s(<i>F</i>^2^) is used only for calculating <i>R</i>-factors(gt) <i>etc</i>.
and is not relevant to the choice of reflections for refinement.
<i>R</i>-factors based on <i>F</i>^2^ are statistically about twice as large
as those based on <i>F</i>, and <i>R</i>- factors based on ALL data will be
even larger.
;
_reflns_number_total     2678
_reflns_number_gt     1909
_reflns_threshold_expression     'I>2\s(I)'
_refine_ls_structure_factor_coef     Fsqd
_refine_ls_matrix_type     full
_refine_ls_R_factor_all     0.0719
_refine_ls_R_factor_gt     0.0461
_refine_ls_wR_factor_gt     0.1013
_refine_ls_wR_factor_ref     0.1124
_refine_ls_goodness_of_fit_ref     1.021
_refine_ls_restrained_S_all     1.021
_refine_ls_number_reflns     2678
_refine_ls_number_parameters     191
_refine_ls_number_restraints     0
_refine_ls_hydrogen_treatment     mixed
_refine_ls_weighting_scheme     calc
_refine_ls_weighting_details
         'calc w=1/[\s^2^(Fo^2^)+(0.0459P)^2^+2.5230P] where P=(Fo^2^+2Fc^2^)/3'
_atom_sites_solution_hydrogens     geom
_atom_sites_solution_primary     direct
_atom_sites_solution_secondary     difmap
_refine_ls_shift/su_max     0.001
_refine_ls_shift/su_mean     0.000
_refine_diff_density_max     0.442
_refine_diff_density_min     -0.455
_refine_ls_extinction_method     none
_refine_ls_extinction_coef     ?
loop_
    _atom_type_symbol
    _atom_type_description
    _atom_type_scat_dispersion_real
    _atom_type_scat_dispersion_imag
    _atom_type_scat_source
    'C' 'C' 0.0033 0.0016
                         'International Tables Vol C Tables 4.2.6.8 and 6.1.1.4'
    'H' 'H' 0.0000 0.0000
                         'International Tables Vol C Tables 4.2.6.8 and 6.1.1.4'
    'N' 'N' 0.0061 0.0033
                         'International Tables Vol C Tables 4.2.6.8 and 6.1.1.4'
    'O' 'O' 0.0106 0.0060
                         'International Tables Vol C Tables 4.2.6.8 and 6.1.1.4'
    'Cl' 'Cl' 0.1484 0.1585
                         'International Tables Vol C Tables 4.2.6.8 and 6.1.1.4'
    'Na' 'Na' 0.0362 0.0249
                         'International Tables Vol C Tables 4.2.6.8 and 6.1.1.4'
_computing_data_collection     'CrysAlis PRO (Oxford Diffraction, 2010)'
_computing_cell_refinement     'CrysAlis PRO (Oxford Diffraction, 2010)'
_computing_data_reduction     'CrysAlis PRO (Oxford Diffraction, 2010)'
_computing_structure_solution     'SHELXS97 (Sheldrick, 2008)'
_computing_structure_refinement     'SHELXL97 (Sheldrick, 2008)'
_computing_molecular_graphics     'ORTEP3 (Farrugia, 1997)'
_computing_publication_material     'PLATON (Spek, 2009)'
loop_
    _atom_site_type_symbol
    _atom_site_label
    _atom_site_fract_x
    _atom_site_fract_y
    _atom_site_fract_z
    _atom_site_U_iso_or_equiv
    _atom_site_adp_type
    _atom_site_calc_flag
    _atom_site_refinement_flags
    _atom_site_occupancy
    _atom_site_symmetry_multiplicity
    _atom_site_disorder_assembly
    _atom_site_disorder_group
    Na Na1 1.0000 1.0000 0.0000 0.0267(3) Uani d S 1 2 . .
    Na Na2 1.0000 1.0028(2) 0.2500 0.0286(3) Uani d S 1 2 . .
    Cl Cl1 0.76939(2) 0.7478(2) 0.18991(10) 0.0963(4) Uani d . 1 1 . .
    N N1 0.81725(5) 0.4509(6) 0.2281(2) 0.0652(7) Uani d . 1 1 . .
    C C2 0.81005(7) 0.2440(7) 0.0194(3) 0.0685(9) Uani d . 1 1 . .
    H H2 0.8072 0.1756 -0.0513 0.082 Uiso calc R 1 1 . .
    C C3 0.83467(6) 0.1665(5) 0.0972(2) 0.0447(7) Uani d . 1 1 . .
    C C4 0.83683(7) 0.2781(6) 0.1992(3) 0.0570(8) Uani d . 1 1 . .
    H H4 0.8534 0.2292 0.2529 0.068 Uiso calc R 1 1 . .
    C C5 0.78956(7) 0.4245(8) 0.0471(3) 0.0769(11) Uani d . 1 1 . .
    H H5 0.7728 0.4802 -0.0043 0.092 Uiso calc R 1 1 . .
    C C6 0.79453(7) 0.5174(7) 0.1510(3) 0.0614(8) Uani d . 1 1 . .
    C C7 0.85914(6) -0.0155(5) 0.0735(2) 0.0491(7) Uani d . 1 1 . .
    H H7A 0.8676 -0.1189 0.1387 0.059 Uiso calc R 1 1 . .
    H H7B 0.8505 -0.1439 0.0167 0.059 Uiso calc R 1 1 . .
    N N8 0.88292(4) 0.1344(4) 0.03879(16) 0.0377(5) Uani d . 1 1 . .
    C C9 0.87821(7) 0.2620(6) -0.0683(2) 0.0549(8) Uani d . 1 1 . .
    H H9A 0.8602 0.3723 -0.0825 0.066 Uiso calc R 1 1 . .
    H H9B 0.8770 0.1275 -0.1257 0.066 Uiso calc R 1 1 . .
    C C10 0.90605(6) 0.4362(6) -0.0581(2) 0.0512(7) Uani d . 1 1 . .
    H H10A 0.9219 0.3394 -0.0829 0.061 Uiso calc R 1 1 . .
    H H10B 0.9018 0.6046 -0.0989 0.061 Uiso calc R 1 1 . .
    N N11 0.91385(4) 0.4864(4) 0.05842(16) 0.0331(5) Uani d . 1 1 . .
    C C12 0.90251(5) 0.2884(5) 0.11303(19) 0.0299(5) Uani d . 1 1 . .
    O O12 0.90778(4) 0.2517(4) 0.21182(13) 0.0437(5) Uani d . 1 1 . .
    C C13 0.94038(5) 0.6403(5) 0.1062(2) 0.0360(6) Uani d . 1 1 . .
    H H13A 0.9397 0.6836 0.1812 0.043 Uiso calc R 1 1 . .
    H H13B 0.9401 0.8108 0.0668 0.043 Uiso calc R 1 1 . .
    C C14 0.96972(5) 0.4954(4) 0.10520(16) 0.0228(5) Uani d . 1 1 . .
    O O15 0.99295(3) 0.6404(3) 0.12325(12) 0.0268(4) Uani d . 1 1 . .
    O O16 0.96893(3) 0.2446(3) 0.09003(13) 0.0302(4) Uani d . 1 1 . .
    O O1W 1.03482(4) 1.2101(4) 0.15005(15) 0.0364(4) Uani d . 1 1 . .
    H H1W 1.0512(7) 1.220(6) 0.189(3) 0.055(9) Uiso d . 1 1 . .
    H H2W 1.0263(8) 1.361(8) 0.152(3) 0.082(12) Uiso d . 1 1 . .
loop_
    _atom_site_aniso_label
    _atom_site_aniso_U_11
    _atom_site_aniso_U_22
    _atom_site_aniso_U_33
    _atom_site_aniso_U_12
    _atom_site_aniso_U_13
    _atom_site_aniso_U_23
    Na1 0.0343(7) 0.0252(6) 0.0226(6) -0.0001(5) 0.0104(5) -0.0014(5)
    Na2 0.0387(7) 0.0243(6) 0.0236(6) 0.000 0.0084(5) 0.000
    Cl1 0.0693(6) 0.1034(8) 0.1248(9) 0.0315(5) 0.0398(6) 0.0245(6)
    N1 0.0462(15) 0.0806(19) 0.0682(18) 0.0095(14) 0.0111(13) 0.0045(15)
    C2 0.0438(18) 0.095(3) 0.059(2) -0.0028(18) -0.0058(15) -0.0005(19)
    C3 0.0307(13) 0.0456(15) 0.0556(18) -0.0117(12) 0.0042(12) 0.0062(13)
    C4 0.0397(16) 0.073(2) 0.0546(19) 0.0058(15) 0.0004(13) 0.0096(16)
    C5 0.0401(18) 0.104(3) 0.079(3) 0.0158(18) -0.0045(17) 0.019(2)
    C6 0.0423(17) 0.067(2) 0.078(2) 0.0010(15) 0.0184(16) 0.0143(18)
    C7 0.0412(15) 0.0387(14) 0.0650(19) -0.0123(13) 0.0060(13) -0.0015(14)
    N8 0.0363(11) 0.0375(11) 0.0369(12) -0.0057(10) 0.0024(9) -0.0023(9)
    C9 0.0507(17) 0.074(2) 0.0349(16) -0.0085(15) -0.0032(13) -0.0032(14)
    C10 0.0439(15) 0.074(2) 0.0327(15) -0.0043(14) 0.0015(12) 0.0151(14)
    N11 0.0278(10) 0.0322(10) 0.0386(11) -0.0006(9) 0.0057(8) 0.0036(9)
    C12 0.0242(11) 0.0327(12) 0.0327(14) 0.0049(10) 0.0057(10) -0.0007(10)
    O12 0.0328(9) 0.0672(12) 0.0308(10) -0.0053(8) 0.0057(7) 0.0033(9)
    C13 0.0331(13) 0.0251(11) 0.0517(16) 0.0000(10) 0.0133(11) -0.0013(11)
    C14 0.0302(11) 0.0213(10) 0.0173(10) 0.0011(10) 0.0063(9) 0.0016(9)
    O15 0.0288(8) 0.0230(7) 0.0283(8) -0.0029(7) 0.0056(6) -0.0017(6)
    O16 0.0329(9) 0.0182(7) 0.0410(9) -0.0002(6) 0.0116(7) -0.0023(6)
    O1W 0.0315(10) 0.0405(11) 0.0347(10) -0.0025(9) 0.0011(8) -0.0037(8)
_geom_special_details
;
All e.s.d.'s (except the e.s.d. in the dihedral angle between two l.s. planes)
are estimated using the full covariance matrix. The cell e.s.d.'s are taken
into account individually in the estimation of e.s.d.'s in distances, angles
and torsion angles; correlations between e.s.d.'s in cell parameters are only
used when they are defined by crystal symmetry. An approximate (isotropic)
treatment of cell e.s.d.'s is used for estimating e.s.d.'s involving l.s.
planes.
;
loop_
    _geom_bond_atom_site_label_1
    _geom_bond_atom_site_label_2
    _geom_bond_site_symmetry_2
    _geom_bond_distance
    _geom_bond_publ_flag
    Na1 O16 5_765 2.3239(14) ?
    Na1 O16 1_565 2.3239(14) ?
    Na1 O15 5_775 2.4112(14) ?
    Na1 O15 . 2.4112(14) ?
    Na1 O1W 5_775 2.4208(18) ?
    Na1 O1W . 2.4208(18) ?
    Na1 Na2 5_775 3.13016(18) ?
    Na1 Na2 . 3.13016(17) ?
    Na2 O15 . 2.3611(16) ?
    Na2 O15 2_755 2.3611(16) ?
    Na2 O1W . 2.4432(18) ?
    Na2 O1W 2_755 2.4432(18) ?
    Na2 O16 2_765 2.4969(16) ?
    Na2 O16 1_565 2.4968(16) ?
    Na2 Na1 2_755 3.13016(18) ?
    Na2 H2W . 2.58(3) ?
    Cl1 C6 . 1.753(3) ?
    N1 C6 . 1.301(4) ?
    N1 C4 . 1.336(4) ?
    C2 C3 . 1.377(4) ?
    C2 C5 . 1.385(5) ?
    C2 H2 . 0.9300 ?
    C3 C4 . 1.374(4) ?
    C3 C7 . 1.509(4) ?
    C4 H4 . 0.9300 ?
    C5 C6 . 1.351(5) ?
    C5 H5 . 0.9300 ?
    C7 N8 . 1.452(3) ?
    C7 H7A . 0.9700 ?
    C7 H7B . 0.9700 ?
    N8 C12 . 1.373(3) ?
    N8 C9 . 1.454(3) ?
    C9 C10 . 1.515(4) ?
    C9 H9A . 0.9700 ?
    C9 H9B . 0.9700 ?
    C10 N11 . 1.448(3) ?
    C10 H10A . 0.9700 ?
    C10 H10B . 0.9700 ?
    N11 C12 . 1.353(3) ?
    N11 C13 . 1.446(3) ?
    C12 O12 . 1.223(3) ?
    C13 C14 . 1.519(3) ?
    C13 H13A . 0.9700 ?
    C13 H13B . 0.9700 ?
    C14 O16 . 1.246(2) ?
    C14 O15 . 1.257(2) ?
    O16 Na1 1_545 2.3239(14) ?
    O16 Na2 1_545 2.4968(16) ?
    O1W H1W . 0.81(3) ?
    O1W H2W . 0.84(4) ?
loop_
    _geom_angle_atom_site_label_1
    _geom_angle_atom_site_label_2
    _geom_angle_atom_site_label_3
    _geom_angle_site_symmetry_1
    _geom_angle_site_symmetry_3
    _geom_angle
    _geom_angle_publ_flag
    O16 Na1 O16 5_765 1_565 180.00(5) ?
    O16 Na1 O15 5_765 5_775 83.72(5) ?
    O16 Na1 O15 1_565 5_775 96.28(5) ?
    O16 Na1 O15 5_765 . 96.28(5) ?
    O16 Na1 O15 1_565 . 83.72(5) ?
    O15 Na1 O15 5_775 . 180.00(7) ?
    O16 Na1 O1W 5_765 5_775 76.78(6) ?
    O16 Na1 O1W 1_565 5_775 103.22(6) ?
    O15 Na1 O1W 5_775 5_775 88.29(6) ?
    O15 Na1 O1W . 5_775 91.71(6) ?
    O16 Na1 O1W 5_765 . 103.22(6) ?
    O16 Na1 O1W 1_565 . 76.78(6) ?
    O15 Na1 O1W 5_775 . 91.71(6) ?
    O15 Na1 O1W . . 88.29(6) ?
    O1W Na1 O1W 5_775 . 180.00(8) ?
    O16 Na1 Na2 5_765 5_775 51.96(4) ?
    O16 Na1 Na2 1_565 5_775 128.04(4) ?
    O15 Na1 Na2 5_775 5_775 48.32(4) ?
    O15 Na1 Na2 . 5_775 131.68(4) ?
    O1W Na1 Na2 5_775 5_775 50.26(4) ?
    O1W Na1 Na2 . 5_775 129.74(4) ?
    O16 Na1 Na2 5_765 . 128.04(4) ?
    O16 Na1 Na2 1_565 . 51.96(4) ?
    O15 Na1 Na2 5_775 . 131.68(4) ?
    O15 Na1 Na2 . . 48.32(4) ?
    O1W Na1 Na2 5_775 . 129.74(4) ?
    O1W Na1 Na2 . . 50.26(4) ?
    Na2 Na1 Na2 5_775 . 180.00(4) ?
    O15 Na2 O15 . 2_755 82.15(8) ?
    O15 Na2 O1W . . 88.91(5) ?
    O15 Na2 O1W 2_755 . 130.33(6) ?
    O15 Na2 O1W . 2_755 130.33(6) ?
    O15 Na2 O1W 2_755 2_755 88.91(6) ?
    O1W Na2 O1W . 2_755 130.75(10) ?
    O15 Na2 O16 . 2_765 150.63(6) ?
    O15 Na2 O16 2_755 2_765 81.11(5) ?
    O1W Na2 O16 . 2_765 83.79(6) ?
    O1W Na2 O16 2_755 2_765 73.25(6) ?
    O15 Na2 O16 . 1_565 81.11(5) ?
    O15 Na2 O16 2_755 1_565 150.63(6) ?
    O1W Na2 O16 . 1_565 73.25(6) ?
    O1W Na2 O16 2_755 1_565 83.79(6) ?
    O16 Na2 O16 2_765 1_565 123.21(8) ?
    O15 Na2 Na1 . 2_755 129.79(5) ?
    O15 Na2 Na1 2_755 2_755 49.71(3) ?
    O1W Na2 Na1 . 2_755 130.64(5) ?
    O1W Na2 Na1 2_755 2_755 49.63(4) ?
    O16 Na2 Na1 2_765 2_755 47.14(3) ?
    O16 Na2 Na1 1_565 2_755 133.19(4) ?
    O15 Na2 Na1 . . 49.71(3) ?
    O15 Na2 Na1 2_755 . 129.79(5) ?
    O1W Na2 Na1 . . 49.63(4) ?
    O1W Na2 Na1 2_755 . 130.65(5) ?
    O16 Na2 Na1 2_765 . 133.19(4) ?
    O16 Na2 Na1 1_565 . 47.14(3) ?
    Na1 Na2 Na1 2_755 . 179.49(4) ?
    O15 Na2 H2W . . 101.9(8) ?
    O15 Na2 H2W 2_755 . 145.3(8) ?
    O1W Na2 H2W . . 19.0(8) ?
    O1W Na2 H2W 2_755 . 112.1(8) ?
    O16 Na2 H2W 2_765 . 79.3(8) ?
    O16 Na2 H2W 1_565 . 62.4(8) ?
    Na1 Na2 H2W 2_755 . 125.2(8) ?
    Na1 Na2 H2W . . 55.2(8) ?
    C6 N1 C4 . . 115.7(3) ?
    C3 C2 C5 . . 119.6(3) ?
    C3 C2 H2 . . 120.2 ?
    C5 C2 H2 . . 120.2 ?
    C4 C3 C2 . . 115.8(3) ?
    C4 C3 C7 . . 120.6(2) ?
    C2 C3 C7 . . 123.5(3) ?
    N1 C4 C3 . . 125.7(3) ?
    N1 C4 H4 . . 117.1 ?
    C3 C4 H4 . . 117.1 ?
    C6 C5 C2 . . 118.2(3) ?
    C6 C5 H5 . . 120.9 ?
    C2 C5 H5 . . 120.9 ?
    N1 C6 C5 . . 125.1(3) ?
    N1 C6 Cl1 . . 115.0(3) ?
    C5 C6 Cl1 . . 119.9(3) ?
    N8 C7 C3 . . 112.9(2) ?
    N8 C7 H7A . . 109.0 ?
    C3 C7 H7A . . 109.0 ?
    N8 C7 H7B . . 109.0 ?
    C3 C7 H7B . . 109.0 ?
    H7A C7 H7B . . 107.8 ?
    C12 N8 C7 . . 119.9(2) ?
    C12 N8 C9 . . 109.6(2) ?
    C7 N8 C9 . . 121.3(2) ?
    N8 C9 C10 . . 102.0(2) ?
    N8 C9 H9A . . 111.4 ?
    C10 C9 H9A . . 111.4 ?
    N8 C9 H9B . . 111.4 ?
    C10 C9 H9B . . 111.4 ?
    H9A C9 H9B . . 109.2 ?
    N11 C10 C9 . . 101.8(2) ?
    N11 C10 H10A . . 111.4 ?
    C9 C10 H10A . . 111.4 ?
    N11 C10 H10B . . 111.4 ?
    C9 C10 H10B . . 111.4 ?
    H10A C10 H10B . . 109.3 ?
    C12 N11 C13 . . 122.9(2) ?
    C12 N11 C10 . . 110.4(2) ?
    C13 N11 C10 . . 120.80(19) ?
    O12 C12 N11 . . 127.1(2) ?
    O12 C12 N8 . . 124.4(2) ?
    N11 C12 N8 . . 108.5(2) ?
    N11 C13 C14 . . 114.54(18) ?
    N11 C13 H13A . . 108.6 ?
    C14 C13 H13A . . 108.6 ?
    N11 C13 H13B . . 108.6 ?
    C14 C13 H13B . . 108.6 ?
    H13A C13 H13B . . 107.6 ?
    O16 C14 O15 . . 125.69(19) ?
    O16 C14 C13 . . 117.84(18) ?
    O15 C14 C13 . . 116.43(18) ?
    C14 O15 Na2 . . 122.53(12) ?
    C14 O15 Na1 . . 121.41(12) ?
    Na2 O15 Na1 . . 81.97(5) ?
    C14 O16 Na1 . 1_545 125.73(13) ?
    C14 O16 Na2 . 1_545 110.77(13) ?
    Na1 O16 Na2 1_545 1_545 80.89(5) ?
    Na1 O1W Na2 . . 80.11(5) ?
    Na1 O1W H1W . . 151(2) ?
    Na2 O1W H1W . . 110(2) ?
    Na1 O1W H2W . . 100(2) ?
    Na2 O1W H2W . . 90(2) ?
    H1W O1W H2W . . 108(3) ?
loop_
    _geom_torsion_atom_site_label_1
    _geom_torsion_atom_site_label_2
    _geom_torsion_atom_site_label_3
    _geom_torsion_atom_site_label_4
    _geom_torsion_site_symmetry_1
    _geom_torsion_site_symmetry_2
    _geom_torsion_site_symmetry_3
    _geom_torsion_site_symmetry_4
    _geom_torsion
    _geom_torsion_publ_flag
    O16 Na1 Na2 O15 5_765 . . . -59.31(6) ?
    O16 Na1 Na2 O15 1_565 . . . 120.69(6) ?
    O15 Na1 Na2 O15 5_775 . . . 180.000(3) ?
    O1W Na1 Na2 O15 5_775 . . . 46.52(8) ?
    O1W Na1 Na2 O15 . . . . -133.48(8) ?
    O16 Na1 Na2 O15 5_765 . . 2_755 -39.26(7) ?
    O16 Na1 Na2 O15 1_565 . . 2_755 140.74(7) ?
    O15 Na1 Na2 O15 5_775 . . 2_755 -159.94(9) ?
    O15 Na1 Na2 O15 . . . 2_755 20.06(9) ?
    O1W Na1 Na2 O15 5_775 . . 2_755 66.58(8) ?
    O1W Na1 Na2 O15 . . . 2_755 -113.42(8) ?
    O16 Na1 Na2 O1W 5_765 . . . 74.17(8) ?
    O16 Na1 Na2 O1W 1_565 . . . -105.83(8) ?
    O15 Na1 Na2 O1W 5_775 . . . -46.52(8) ?
    O15 Na1 Na2 O1W . . . . 133.48(8) ?
    O1W Na1 Na2 O1W 5_775 . . . 180.000(2) ?
    O16 Na1 Na2 O1W 5_765 . . 2_755 -172.30(8) ?
    O16 Na1 Na2 O1W 1_565 . . 2_755 7.70(8) ?
    O15 Na1 Na2 O1W 5_775 . . 2_755 67.01(9) ?
    O15 Na1 Na2 O1W . . . 2_755 -112.99(9) ?
    O1W Na1 Na2 O1W 5_775 . . 2_755 -66.47(14) ?
    O1W Na1 Na2 O1W . . . 2_755 113.53(14) ?
    O16 Na1 Na2 O16 5_765 . . 2_765 81.15(10) ?
    O16 Na1 Na2 O16 1_565 . . 2_765 -98.85(10) ?
    O15 Na1 Na2 O16 5_775 . . 2_765 -39.54(8) ?
    O15 Na1 Na2 O16 . . . 2_765 140.46(8) ?
    O1W Na1 Na2 O16 5_775 . . 2_765 -173.02(8) ?
    O1W Na1 Na2 O16 . . . 2_765 6.98(8) ?
    O16 Na1 Na2 O16 5_765 . . 1_565 180.0000(10)
                                               ?
    O15 Na1 Na2 O16 5_775 . . 1_565 59.31(6) ?
    O15 Na1 Na2 O16 . . . 1_565 -120.69(6) ?
    O1W Na1 Na2 O16 5_775 . . 1_565 -74.17(8) ?
    O1W Na1 Na2 O16 . . . 1_565 105.83(8) ?
    C5 C2 C3 C4 . . . . 0.2(4) ?
    C5 C2 C3 C7 . . . . -176.3(3) ?
    C6 N1 C4 C3 . . . . -0.6(5) ?
    C2 C3 C4 N1 . . . . 0.3(5) ?
    C7 C3 C4 N1 . . . . 176.9(3) ?
    C3 C2 C5 C6 . . . . -0.4(5) ?
    C4 N1 C6 C5 . . . . 0.4(5) ?
    C4 N1 C6 Cl1 . . . . -179.1(2) ?
    C2 C5 C6 N1 . . . . 0.1(6) ?
    C2 C5 C6 Cl1 . . . . 179.6(3) ?
    C4 C3 C7 N8 . . . . -87.5(3) ?
    C2 C3 C7 N8 . . . . 88.8(3) ?
    C3 C7 N8 C12 . . . . 71.7(3) ?
    C3 C7 N8 C9 . . . . -71.6(3) ?
    C12 N8 C9 C10 . . . . 22.3(3) ?
    C7 N8 C9 C10 . . . . 169.0(2) ?
    N8 C9 C10 N11 . . . . -26.8(3) ?
    C9 C10 N11 C12 . . . . 24.0(3) ?
    C9 C10 N11 C13 . . . . 177.6(2) ?
    C13 N11 C12 O12 . . . . 17.9(3) ?
    C10 N11 C12 O12 . . . . 170.9(2) ?
    C13 N11 C12 N8 . . . . -163.81(19) ?
    C10 N11 C12 N8 . . . . -10.9(3) ?
    C7 N8 C12 O12 . . . . 23.0(3) ?
    C9 N8 C12 O12 . . . . 170.2(2) ?
    C7 N8 C12 N11 . . . . -155.4(2) ?
    C9 N8 C12 N11 . . . . -8.1(3) ?
    C12 N11 C13 C14 . . . . 80.5(3) ?
    C10 N11 C13 C14 . . . . -69.7(3) ?
    N11 C13 C14 O16 . . . . -17.1(3) ?
    N11 C13 C14 O15 . . . . 164.93(18) ?
    O16 C14 O15 Na2 . . . . -140.66(17) ?
    C13 C14 O15 Na2 . . . . 37.1(2) ?
    O16 C14 O15 Na1 . . . . 118.07(19) ?
    C13 C14 O15 Na1 . . . . -64.2(2) ?
    O15 Na2 O15 C14 2_755 . . . 73.13(14) ?
    O1W Na2 O15 C14 . . . . -155.86(15) ?
    O1W Na2 O15 C14 2_755 . . . -8.69(18) ?
    O16 Na2 O15 C14 2_765 . . . 128.87(15) ?
    O16 Na2 O15 C14 1_565 . . . -82.65(15) ?
    Na1 Na2 O15 C14 2_755 . . . 57.82(16) ?
    Na1 Na2 O15 C14 . . . . -122.29(16) ?
    O15 Na2 O15 Na1 2_755 . . . -164.57(7) ?
    O1W Na2 O15 Na1 . . . . -33.57(6) ?
    O1W Na2 O15 Na1 2_755 . . . 113.60(7) ?
    O16 Na2 O15 Na1 2_765 . . . -108.84(10) ?
    O16 Na2 O15 Na1 1_565 . . . 39.65(4) ?
    Na1 Na2 O15 Na1 2_755 . . . -179.885(9) ?
    O16 Na1 O15 C14 5_765 . . . -99.57(14) ?
    O16 Na1 O15 C14 1_565 . . . 80.43(14) ?
    O1W Na1 O15 C14 5_775 . . . -22.69(15) ?
    O1W Na1 O15 C14 . . . . 157.31(15) ?
    Na2 Na1 O15 C14 5_775 . . . -56.62(15) ?
    Na2 Na1 O15 C14 . . . . 123.38(15) ?
    O16 Na1 O15 Na2 5_765 . . . 137.04(5) ?
    O16 Na1 O15 Na2 1_565 . . . -42.96(5) ?
    O1W Na1 O15 Na2 5_775 . . . -146.07(6) ?
    O1W Na1 O15 Na2 . . . . 33.93(6) ?
    Na2 Na1 O15 Na2 5_775 . . . 180.000(2) ?
    O15 C14 O16 Na1 . . . 1_545 -35.2(3) ?
    C13 C14 O16 Na1 . . . 1_545 147.11(16) ?
    O15 C14 O16 Na2 . . . 1_545 58.5(2) ?
    C13 C14 O16 Na2 . . . 1_545 -119.20(17) ?
    O16 Na1 O1W Na2 5_765 . . . -128.89(6) ?
    O16 Na1 O1W Na2 1_565 . . . 51.11(6) ?
    O15 Na1 O1W Na2 5_775 . . . 147.16(6) ?
    O15 Na1 O1W Na2 . . . . -32.83(6) ?
    Na2 Na1 O1W Na2 5_775 . . . 180.0000(10)
                                           ?
    O15 Na2 O1W Na1 . . . . 33.61(5) ?
    O15 Na2 O1W Na1 2_755 . . . 112.35(8) ?
    O1W Na2 O1W Na1 2_755 . . . -113.33(6) ?
    O16 Na2 O1W Na1 2_765 . . . -174.89(6) ?
    O16 Na2 O1W Na1 1_565 . . . -47.43(5) ?
    Na1 Na2 O1W Na1 2_755 . . . 179.44(4) ?
loop_
    _geom_hbond_atom_site_label_D
    _geom_hbond_atom_site_label_H
    _geom_hbond_atom_site_label_A
    _geom_hbond_site_symmetry_A
    _geom_hbond_distance_DH
    _geom_hbond_distance_HA
    _geom_hbond_distance_DA
    _geom_hbond_angle_DHA
    _geom_hbond_publ_flag
    O1W H1W O12 2_765 0.80(4) 2.02(4) 2.826(3) 179(3) yes
    O1W H2W O15 1_565 0.84(4) 2.02(4) 2.822(2) 158(3) yes
    C10 H10B O12 6_565 0.97 2.54 3.279(3) 133 yes
    C13 H13B O16 1_565 0.97 2.49 3.265(3) 137 yes
_iucr_refine_instructions_details
;
TITL DM90 in C2/c
CELL  0.71073  45.6550   4.9113  12.5205   90.000  102.184   90.000
ZERR     8.00   0.0024   0.0002   0.0007    0.000    0.005    0.000
LATT   7
SYMM  - X,   Y, 1/2 - Z
SFAC  C    H    N    O    CL   NA
UNIT  88   104  24   32   8    8
MERG   2
OMIT    -3.00  52.00
FMAP   2
PLAN   10
ACTA
BOND $H
CONF
LIST 4
L.S.   3
WGHT    0.045900    2.523000
FVAR       3.14110
NA1   6    1.000000    1.000000    0.000000    10.50000    0.03431    0.02522 =
         0.02257   -0.00141    0.01039   -0.00005
NA2   6    1.000000    1.002809    0.250000    10.50000    0.03871    0.02433 =
         0.02360    0.00000    0.00838    0.00000
CL1   5    0.769387    0.747805    0.189909    11.00000    0.06934    0.10335 =
         0.12477    0.02445    0.03981    0.03150
N1    3    0.817253    0.450887    0.228094    11.00000    0.04619    0.08062 =
         0.06823    0.00455    0.01108    0.00947
C2    1    0.810046    0.244003    0.019402    11.00000    0.04377    0.09505 =
         0.05933   -0.00054   -0.00585   -0.00279
AFIX  43
H2    2    0.807187    0.175567   -0.051302    11.00000   -1.20000
AFIX   0
C3    1    0.834671    0.166540    0.097208    11.00000    0.03066    0.04564 =
         0.05555    0.00623    0.00416   -0.01165
C4    1    0.836832    0.278145    0.199246    11.00000    0.03967    0.07260 =
         0.05455    0.00958    0.00036    0.00578
AFIX  43
H4    2    0.853366    0.229156    0.252898    11.00000   -1.20000
AFIX   0
C5    1    0.789560    0.424511    0.047113    11.00000    0.04011    0.10391 =
         0.07908    0.01919   -0.00452    0.01583
AFIX  43
H5    2    0.772843    0.480249   -0.004339    11.00000   -1.20000
AFIX   0
C6    1    0.794530    0.517427    0.150979    11.00000    0.04228    0.06668 =
         0.07777    0.01429    0.01840    0.00105
C7    1    0.859140   -0.015497    0.073455    11.00000    0.04117    0.03871 =
         0.06503   -0.00153    0.00598   -0.01229
AFIX  23
H7A   2    0.867637   -0.118852    0.138655    11.00000   -1.20000
H7B   2    0.850478   -0.143902    0.016669    11.00000   -1.20000
AFIX   0
N8    3    0.882921    0.134437    0.038787    11.00000    0.03634    0.03749 =
         0.03689   -0.00228    0.00241   -0.00574
C9    1    0.878211    0.262040   -0.068251    11.00000    0.05073    0.07376 =
         0.03494   -0.00325   -0.00315   -0.00849
AFIX  23
H9A   2    0.860180    0.372340   -0.082452    11.00000   -1.20000
H9B   2    0.876954    0.127455   -0.125743    11.00000   -1.20000
AFIX   0
C10   1    0.906048    0.436247   -0.058080    11.00000    0.04393    0.07395 =
         0.03272    0.01512    0.00150   -0.00428
AFIX  23
H10A  2    0.921887    0.339395   -0.082927    11.00000   -1.20000
H10B  2    0.901769    0.604611   -0.098894    11.00000   -1.20000
AFIX   0
N11   3    0.913851    0.486430    0.058419    11.00000    0.02778    0.03218 =
         0.03863    0.00357    0.00566   -0.00059
C12   1    0.902514    0.288449    0.113033    11.00000    0.02422    0.03269 =
         0.03268   -0.00069    0.00570    0.00492
O12   4    0.907775    0.251733    0.211823    11.00000    0.03285    0.06718 =
         0.03076    0.00334    0.00570   -0.00529
C13   1    0.940380    0.640271    0.106154    11.00000    0.03308    0.02514 =
         0.05168   -0.00135    0.01333   -0.00004
AFIX  23
H13A  2    0.939689    0.683631    0.181164    11.00000   -1.20000
H13B  2    0.940052    0.810760    0.066808    11.00000   -1.20000
AFIX   0
C14   1    0.969720    0.495429    0.105199    11.00000    0.03023    0.02130 =
         0.01735    0.00162    0.00627    0.00106
O15   4    0.992947    0.640382    0.123248    11.00000    0.02879    0.02304 =
         0.02827   -0.00171    0.00559   -0.00289
O16   4    0.968930    0.244560    0.090029    11.00000    0.03293    0.01822 =
         0.04101   -0.00230    0.01163   -0.00021
O1W   4    1.034817    1.210105    0.150047    11.00000    0.03148    0.04052 =
         0.03473   -0.00368    0.00106   -0.00246
H1W   2    1.051227    1.220132    0.189247    11.00000    0.05463
H2W   2    1.026273    1.361277    0.152043    11.00000    0.08173
HKLF    4
END
;
data_global
_journal_date_recd_electronic     2012-05-22
_journal_date_accepted     2012-06-01
_journal_name_full     'Acta Crystallographica, Section E'
_journal_year     2012
_journal_volume     68
_journal_issue      7
_journal_page_first     m891
_journal_page_last     m892
_journal_paper_category     QM
_journal_paper_doi     10.1107/S1600536812025007
_journal_coeditor_code     LH5481
_publ_contact_author_name     'Kant, Rajni'
_publ_contact_author_address
;
Post-Graduate Department of Physics & Electronics,
University of Jammu,
Jammu Tawi 180 006,
India
;
_publ_contact_author_email     'rkvk.paper11@gmail.com'
_publ_contact_author_fax     '+911912432051'
_publ_contact_author_phone     '+919419194375'
_publ_section_title
;\
Poly[\m~2~-aqua-\m~4~-(2-{3-[(6-chloropyridin-3-yl)methyl]-2-oxoimidazolidin-1-\
yl}acetato)-sodium]
;
loop_
    _publ_author_name
    _publ_author_footnote
    _publ_author_address
    'Kant, Rajni' .
;
X-ray Crystallography Laboratory,
Post-Graduate Department of Physics & Electronics,
University of Jammu, Jammu Tawi 180 006, India
;
    'Gupta, Vivek K.' .
;
X-ray Crystallography Laboratory,
Post-Graduate Department of Physics & Electronics,
University of Jammu, Jammu Tawi 180 006, India
;
    'Kapoor, Kamini' .
;
X-ray Crystallography Laboratory,
Post-Graduate Department of Physics & Electronics,
University of Jammu, Jammu Tawi 180 006, India
;
    'Shripanavar, Chetan S. ' .
;
Department of Chemistry, Shivaji University, Kolhapur
416 004, India
;
    'Kaushik Banerjee' .
;
National Research Centre for Grapes, Pune 412 307, India
;
    'Deshmukh, Madhukar B.' .
;
Department of Chemistry, Shivaji University, Kolhapur
416 004, India
;
