# Supplementary material for: Poly[μ2-aqua-μ4-(2-{3-[(6-chloro­pyridin-3-yl)meth­yl]-2-oxoimidazolidin-1-yl}acetato)-sodium]
Source: Acta Crystallogr Sect E Struct Rep Online. 2012 Jun 13;68(Pt 7):m891–2. doi: 10.1107/S1600536812025007 (PMC3393166; doi:10.1107/S1600536812025007)
Supplement: Supplementary file 2 [file e-68-0m891-Isup2.hkl]

#
# h,k,l, Fc-squared, Fo-squared, sigma(Fo-squared) and status flag
#
data_I
_shelx_title ' DM90 in C2/c'
_shelx_refln_list_code          4
_shelx_F_calc_maximum      334.78
_exptl_crystal_F_000      1280.00
_reflns_d_resolution_high  0.8107
 
loop_
 _symmetry_equiv_pos_as_xyz
 'x, y, z'
 '-x, y, -z+1/2'
 'x+1/2, y+1/2, z'
 '-x+1/2, y+1/2, -z+1/2'
 '-x, -y, -z'
 'x, -y, z-1/2'
 '-x+1/2, -y+1/2, -z'
 'x+1/2, -y+1/2, z-1/2'
 
_cell_length_a    45.6550
_cell_length_b     4.9113
_cell_length_c    12.5205
_cell_angle_alpha  90.000
_cell_angle_beta  102.184
_cell_angle_gamma  90.000
 
_shelx_F_squared_multiplier     1.000
 
loop_
 _refln_index_h
 _refln_index_k
 _refln_index_l
 _refln_F_squared_calc
 _refln_F_squared_meas
 _refln_F_squared_sigma
 _refln_observed_status
   8   0   0     7555.83     8134.52     53.27 o
  10   0   0    34114.72    34903.80    137.37 o
  12   0   0     2733.61     3352.20     42.27 o
  14   0   0      651.64      813.64     22.73 o
  16   0   0     9268.73     9109.63     79.68 o
  18   0   0      629.61      559.37     22.13 o
  20   0   0      146.16      235.47     16.82 o
  22   0   0    20236.13    19785.55    213.60 o
  24   0   0     3016.32     3180.77     84.36 o
  26   0   0     5864.17     5610.97    104.19 o
  28   0   0      101.19      144.01     31.96 o
  30   0   0    14835.96    14616.97    178.38 o
  32   0   0    12496.98    12785.23    205.34 o
  34   0   0    17249.04    17339.69    208.70 o
  36   0   0     1115.51     1440.40    117.73 o
  38   0   0       29.77      101.65     49.05 o
  40   0   0      875.67     1002.85    104.16 o
  42   0   0      948.83     1099.53    112.22 o
  44   0   0      504.85      692.43     98.94 o
  46   0   0     3831.55     3886.71    210.90 o
  48   0   0      184.12      318.43     79.28 o
  50   0   0       73.46       51.97     49.96 o
  52   0   0       80.17       67.92     49.74 o
  54   0   0       10.66      -91.08     70.64 o
   1   1   0     5182.85     5180.35     28.00 o
   3   1   0     1423.51     1512.09     17.88 o
   5   1   0      139.03      213.42     22.39 o
   7   1   0    56843.10    56633.57    282.34 o
   9   1   0      310.01      234.04     24.43 o
  11   1   0     4716.41     4787.79     36.97 o
  13   1   0     1860.85     1490.04     23.89 o
  15   1   0     4415.54     4230.96     42.05 o
  17   1   0    12512.16    11841.43    131.17 o
  19   1   0     2492.71     2436.39     44.56 o
  21   1   0      384.05      270.76     19.91 o
  23   1   0      214.09      149.66     16.85 o
  25   1   0     2774.03     2785.07     71.59 o
  27   1   0     6482.67     6470.52    112.66 o
  29   1   0      774.78      748.50     45.12 o
  31   1   0      915.49      923.39     52.43 o
  33   1   0      894.80      966.50     53.37 o
  35   1   0      944.68     1039.02     57.87 o
  37   1   0      693.44      687.43     50.19 o
  39   1   0        8.84       62.03     28.36 o
  41   1   0     2310.51     2123.90     85.79 o
  43   1   0      368.52      405.73     44.86 o
  45   1   0      310.84      328.75     41.84 o
  47   1   0      140.06      185.90     37.72 o
  49   1   0      396.16      448.35     51.25 o
  51   1   0      633.57      729.47     63.05 o
  53   1   0      197.18      409.54     73.59 o
   0   2   0     8547.10     9218.47     93.45 o
   2   2   0     1799.83     1609.16     24.61 o
   4   2   0       87.06       67.81      6.76 o
   6   2   0     7819.53     7297.81     72.31 o
   8   2   0      103.03       88.63     12.11 o
  10   2   0    11096.32    11236.46     77.78 o
  12   2   0     2777.07     2858.61     37.21 o
  14   2   0    19221.95    18820.58    111.65 o
  16   2   0     9126.34     8490.56     73.80 o
  18   2   0       86.76      133.24     13.55 o
  20   2   0     7209.98     7237.54     75.61 o
  22   2   0      435.25      453.19     20.42 o
  24   2   0     4278.02     4149.21     57.09 o
  26   2   0      559.91      516.38     28.44 o
  28   2   0     6875.47     6646.19     89.94 o
  30   2   0     1576.54     1654.73     67.38 o
  32   2   0      116.05       98.34     22.34 o
  34   2   0     1115.00     1084.03     44.66 o
  36   2   0      812.47      788.07     42.53 o
  38   2   0     1680.40     1700.37     55.88 o
  40   2   0      273.56      268.16     39.41 o
  42   2   0       22.36       64.17     32.17 o
  44   2   0     1104.48     1169.94     90.88 o
  46   2   0     1472.90     1618.97    112.07 o
  48   2   0      194.67      148.76     58.42 o
  50   2   0      390.60      583.50     69.43 o
   1   3   0      542.27      530.07     24.33 o
   3   3   0     5257.30     5040.63     68.84 o
   5   3   0     1224.73     1266.27     33.64 o
   7   3   0     6237.28     6096.56     87.18 o
   9   3   0     2769.19     2806.22     60.15 o
  11   3   0     1897.24     1688.52     47.70 o
  13   3   0     9984.93     9860.96     97.04 o
  15   3   0     8601.29     8353.13     88.53 o
  17   3   0     6869.05     6674.55    145.48 o
  19   3   0     4432.21     4182.81    112.22 o
  21   3   0     7036.90     6432.34    230.64 o
  23   3   0      126.84      129.05     33.88 o
  25   3   0       26.50       20.57     35.97 o
  27   3   0      132.90      134.59     44.13 o
  29   3   0     1242.23     1259.02     63.95 o
  31   3   0      404.17      346.47     38.16 o
  33   3   0       54.38       40.38     27.53 o
  35   3   0        8.31       -6.66     27.46 o
  37   3   0      191.73      220.20     44.85 o
  39   3   0      265.26      295.69     52.38 o
  41   3   0      590.04      568.91     64.68 o
  43   3   0      147.62      118.10     32.68 o
  45   3   0       21.90       27.18     33.26 o
  47   3   0      227.77      266.34     44.12 o
   0   4   0     9608.87     9933.33    163.64 o
   2   4   0      630.24      600.29     30.01 o
   4   4   0     1551.32     1451.71     43.55 o
   6   4   0      116.47       98.72     11.92 o
   8   4   0      406.38      381.00     36.27 o
  10   4   0      470.27      516.70     31.03 o
  12   4   0      137.38      124.74     27.67 o
  14   4   0      102.41       82.44     26.53 o
  16   4   0     2250.95     2496.72     65.94 o
  18   4   0     1560.11     1549.92     82.78 o
  20   4   0        5.89       16.56     26.69 o
  22   4   0     2113.20     2394.07    107.09 o
  24   4   0      147.82      198.69     41.77 o
  26   4   0      767.09      853.02     72.40 o
  28   4   0      266.34      269.22     48.77 o
  30   4   0     2013.15     2128.68    114.97 o
  32   4   0      640.62      747.94     74.75 o
  34   4   0     1318.00     1371.95     97.95 o
  36   4   0      300.98      348.50     57.28 o
  38   4   0      221.34      316.63     70.17 o
  40   4   0      231.66      274.44     57.52 o
   1   5   0      279.31      243.07     29.77 o
   3   5   0      664.59      582.27     41.82 o
   5   5   0     1313.10     1372.58     68.43 o
   7   5   0      941.93      867.37     68.24 o
   9   5   0       52.85       52.84     19.60 o
  11   5   0       19.60      -20.89     26.22 o
  13   5   0      470.94      505.51     44.91 o
  15   5   0      894.67      881.07     59.33 o
  17   5   0      570.63      543.17     72.27 o
  19   5   0      431.65      325.61     74.56 o
  21   5   0      339.86      406.55     64.55 o
  23   5   0      370.69      358.12     51.86 o
  25   5   0       41.83       22.09     35.47 o
  27   5   0      697.67      653.19     68.63 o
  29   5   0      354.93      301.62     51.60 o
  31   5   0      144.69      125.21     38.86 o
   0   6   0      483.17      448.29     86.36 o
   2   6   0      341.91      351.33     41.50 o
   4   6   0       80.77       -2.10     34.98 o
   6   6   0      332.20      272.83     37.55 o
 -53   1   1        0.88        5.33     45.66 o
 -51   1   1       81.44      102.72     34.51 o
 -49   1   1       62.89       90.33     34.72 o
 -47   1   1      753.74      742.75     57.98 o
 -45   1   1      193.03      226.33     38.60 o
 -43   1   1     1027.24     1140.50     71.18 o
 -41   1   1      151.73      211.26     42.60 o
 -39   1   1     3039.92     2868.87     94.44 o
 -37   1   1      504.38      491.25     43.68 o
 -35   1   1     1285.83     1324.99     62.71 o
 -33   1   1     2880.44     2753.98     83.44 o
 -31   1   1      500.11      511.03     40.84 o
 -29   1   1      125.17      144.86     32.58 o
 -27   1   1      551.79      452.56     32.36 o
 -25   1   1      155.24      185.92     32.96 o
 -23   1   1     1098.10     1187.57     44.43 o
 -21   1   1     2314.55     2681.74     48.44 o
 -19   1   1       25.17       21.07      9.38 o
 -17   1   1    32515.40    33345.72    612.39 o
 -15   1   1    19126.26    20217.80    264.43 o
 -13   1   1     3209.37     3297.12     42.80 o
 -11   1   1    45739.81    44696.56    367.58 o
  -9   1   1    38732.52    38032.49    224.11 o
  -7   1   1      933.77      977.23     26.10 o
  -5   1   1    33642.22    33639.79    223.93 o
  -3   1   1     5966.71     5852.82     57.12 o
  -1   1   1    45077.36    45671.88    287.96 o
   1   1   1      127.92      102.35      6.20 o
   3   1   1    10519.79    11125.37     63.49 o
   5   1   1     3308.63     3296.04     36.72 o
   7   1   1     5009.45     4236.55     37.71 o
   9   1   1     3785.85     3891.71     35.35 o
  11   1   1      519.09      431.72     27.30 o
  13   1   1    32156.02    31361.55    375.25 o
  15   1   1     4806.59     5249.47     74.03 o
  17   1   1    20048.46    19226.21    357.16 o
  19   1   1     2263.16     2122.96     36.67 o
  21   1   1      108.16       89.87     13.81 o
  23   1   1     9992.47    10468.99    151.55 o
  25   1   1        2.34        2.62     10.11 o
  27   1   1       61.69       75.83     12.09 o
  29   1   1     2492.96     2403.43     63.51 o
  31   1   1     4995.41     4900.91     92.88 o
  33   1   1      667.67      719.00     39.99 o
  35   1   1      138.44      144.22     29.14 o
  37   1   1      527.61      591.85     47.05 o
  39   1   1      368.64      396.49     42.76 o
  41   1   1     1880.44     1948.68     84.40 o
  43   1   1      484.17      601.36     53.17 o
  45   1   1      359.68      366.69     45.80 o
  47   1   1      253.98      330.35     46.32 o
  49   1   1        0.32       23.39     29.57 o
  51   1   1        1.79       50.10     46.66 o
  53   1   1       98.97      153.20     54.34 o
 -52   2   1       72.69       60.88     38.55 o
 -50   2   1       39.04       44.32     52.94 o
 -48   2   1        4.72       -6.25     35.14 o
 -46   2   1        2.39       25.38     32.20 o
 -44   2   1       47.07       91.67     35.00 o
 -42   2   1        4.14       35.98     28.70 o
 -40   2   1       91.15      125.98     43.07 o
 -38   2   1      280.32      279.09     29.90 o
 -36   2   1      488.15      459.68     34.37 o
 -34   2   1      187.47      194.72     25.55 o
 -32   2   1        0.03       17.85     19.01 o
 -30   2   1      530.98      435.76     29.69 o
 -28   2   1      333.16      340.56     25.51 o
 -26   2   1     1410.44     1461.07     41.72 o
 -24   2   1        3.04       -3.08     11.09 o
 -22   2   1      122.14      160.59     14.40 o
 -20   2   1     6415.88     6372.00     75.56 o
 -18   2   1     7065.96     7482.29    111.67 o
 -16   2   1       30.94       75.05     17.63 o
 -14   2   1       32.06       51.48      8.61 o
 -12   2   1      349.00      384.15     12.89 o
 -10   2   1       43.95       62.92      7.67 o
  -8   2   1     3061.06     3383.93     43.85 o
  -6   2   1        6.66       12.13      7.68 o
  -4   2   1     1751.63     2099.30     34.35 o
  -2   2   1     5088.08     5193.34     66.75 o
   0   2   1     2345.49     2836.79     36.54 o
   2   2   1     2553.71     2429.67     37.54 o
   4   2   1     1281.44     1537.27     25.06 o
   6   2   1      296.82      299.80     13.99 o
   8   2   1       94.57       70.38     10.43 o
  10   2   1      389.72      427.26     16.82 o
  12   2   1       19.36       44.18     10.95 o
  14   2   1     1011.82      982.94     23.51 o
  16   2   1     2288.56     2378.89     27.05 o
  18   2   1     1463.96     1446.22     22.44 o
  20   2   1     1749.55     1741.47     28.04 o
  22   2   1     1067.07     1213.24     26.28 o
  24   2   1     1323.08     1350.75     29.20 o
  26   2   1      137.72      165.48     16.57 o
  28   2   1      491.03      482.83     21.74 o
  30   2   1      225.85      185.94     21.22 o
  32   2   1       16.40       10.66     17.29 o
  34   2   1      639.51      592.26     33.84 o
  36   2   1      160.55      122.39     21.55 o
  38   2   1      641.89      685.85     63.46 o
  40   2   1      283.55      214.64     36.13 o
  42   2   1       48.71       44.43     40.85 o
  44   2   1      379.88      424.22     40.02 o
  46   2   1        8.42       21.11     32.83 o
  48   2   1        3.39       15.71     36.16 o
  50   2   1       82.44      204.12     59.62 o
 -47   3   1      209.44      247.44     42.41 o
 -45   3   1        0.06       -3.67     31.69 o
 -43   3   1       68.97       44.44     30.65 o
 -41   3   1      408.24      338.53     46.16 o
 -39   3   1      353.29      402.88     62.12 o
 -37   3   1      268.86      257.32     37.32 o
 -35   3   1       41.95       20.41     28.83 o
 -33   3   1     1583.15     1455.54     72.21 o
 -31   3   1      414.30      352.83     45.77 o
 -29   3   1      221.00      200.53     32.58 o
 -27   3   1     1091.13     1114.24     82.91 o
 -25   3   1        0.02       41.76     41.01 o
 -23   3   1      386.16      351.60     37.54 o
 -21   3   1      101.14      105.44     23.76 o
 -19   3   1      365.80      339.75     25.94 o
 -17   3   1     1814.20     1535.82     36.32 o
 -15   3   1      336.53      365.37     19.99 o
 -13   3   1      138.88      133.52     10.42 o
 -11   3   1     2182.92     2122.32     38.74 o
  -9   3   1      230.01      186.29     12.14 o
  -7   3   1     3168.35     3120.46     51.11 o
  -5   3   1     1162.49     1109.99     32.89 o
  -3   3   1     3983.12     4044.63     58.87 o
  -1   3   1     3099.70     3276.56     61.02 o
   1   3   1     3602.03     3589.90     45.27 o
   3   3   1      144.72      157.50      9.30 o
   5   3   1      242.07      261.36     14.12 o
   7   3   1       80.64       77.11     15.38 o
   9   3   1     1390.78     1559.61     42.34 o
  11   3   1      461.27      461.13     24.20 o
  13   3   1     1169.79     1160.09     33.43 o
  15   3   1       21.72       17.43     29.92 o
  17   3   1     6606.94     6224.76    113.59 o
  19   3   1     1028.50     1013.64     57.31 o
  21   3   1       46.11       49.10     22.70 o
  23   3   1      138.25      153.27     29.10 o
  25   3   1        1.03        1.14     27.79 o
  27   3   1       51.34       70.53     35.28 o
  29   3   1     1283.83     1240.44     64.54 o
  31   3   1      592.48      432.74     40.95 o
  33   3   1        2.80      -14.70     25.23 o
  35   3   1        0.19      -12.30     27.02 o
  37   3   1        0.12        0.02     27.12 o
  39   3   1      542.92      480.73     49.43 o
  41   3   1        2.81       -3.35     34.70 o
  43   3   1      569.31      546.03     69.29 o
  45   3   1       23.57        9.68     32.34 o
 -40   4   1      202.60      239.69     51.01 o
 -38   4   1      300.84      349.43     56.70 o
 -36   4   1       18.47       14.28     38.55 o
 -34   4   1       33.52       31.36     35.64 o
 -32   4   1       63.52       37.69     37.90 o
 -30   4   1       10.12       -2.38     32.50 o
 -28   4   1       38.43        7.80     29.40 o
 -26   4   1      374.60      311.04     50.82 o
 -24   4   1      106.10      107.06     32.20 o
 -22   4   1       10.38      -17.88     28.90 o
 -20   4   1       27.35      -18.93     31.91 o
 -18   4   1        3.31      -21.03     25.84 o
 -16   4   1      281.28      282.39     24.69 o
 -14   4   1       28.01        8.94     15.72 o
 -12   4   1       55.71       40.27     15.69 o
 -10   4   1      389.96      340.24     24.75 o
  -8   4   1       24.17       22.70      9.79 o
  -6   4   1      205.49      166.41     18.70 o
  -4   4   1       57.79       39.74     13.41 o
  -2   4   1      540.78      517.18     27.16 o
   0   4   1      456.18      390.01     23.03 o
   2   4   1        8.98        1.52     12.92 o
   4   4   1      329.43      315.01     20.19 o
   6   4   1      159.11      174.67     15.42 o
   8   4   1        7.60        5.74     17.38 o
  10   4   1       89.90       70.92     18.24 o
  12   4   1        1.82       17.92     16.85 o
  14   4   1      284.72      332.52     28.75 o
  16   4   1       32.73        5.07     32.73 o
  18   4   1      321.83      301.35     42.20 o
  20   4   1      239.08      210.77     37.62 o
  22   4   1        0.04      -17.70     26.18 o
  24   4   1        5.00        5.02     28.56 o
  26   4   1        5.85        0.32     26.72 o
  28   4   1      102.45      140.39     40.87 o
  30   4   1        0.01       12.50     31.65 o
  32   4   1       20.96       99.48     41.43 o
  34   4   1      185.11      227.28     50.37 o
  36   4   1        4.85       21.81     36.72 o
  38   4   1       54.90      140.87     47.48 o
  40   4   1      214.64      276.35     58.60 o
 -31   5   1        0.63      -15.45     38.12 o
 -29   5   1        3.64      -49.73     39.95 o
 -27   5   1       14.38      -15.58     33.16 o
 -25   5   1        3.31        4.85     31.51 o
 -23   5   1      143.65      127.67     36.99 o
 -21   5   1       57.84       81.58     34.77 o
 -19   5   1       16.27        9.11     24.23 o
 -17   5   1        0.80        8.51     23.32 o
 -15   5   1       90.16       94.31     26.44 o
 -13   5   1       46.47       27.02     23.08 o
 -11   5   1      573.47      551.60     48.37 o
  -9   5   1       62.79       80.92     21.02 o
  -7   5   1      315.89      283.05     28.58 o
  -5   5   1      730.93      639.05     40.86 o
  -3   5   1     1406.36     1248.34     67.50 o
  -1   5   1      710.19      609.47     47.65 o
   1   5   1      521.89      458.17     35.65 o
   3   5   1       11.14        2.39     22.74 o
   5   5   1      248.02      245.05     31.62 o
   7   5   1       82.71       45.39     19.93 o
   9   5   1       11.20       17.98     19.88 o
  11   5   1       51.31       75.79     25.06 o
  13   5   1      234.01      250.88     36.59 o
  15   5   1       37.69       53.26     26.81 o
  17   5   1      133.71      185.69     34.45 o
  19   5   1      103.00      176.44     49.51 o
  21   5   1        7.96        7.22     29.12 o
  23   5   1        7.77       35.07     32.41 o
  25   5   1       54.51       56.46     38.00 o
  27   5   1       66.24       53.93     50.56 o
  29   5   1      109.81      140.06     42.09 o
  -6   6   1        7.92      -73.91     49.27 o
  -4   6   1       51.89       12.10     28.80 o
  -2   6   1      393.85      346.08     40.72 o
   0   6   1       87.27       53.11     27.67 o
   2   6   1      184.27      161.67     30.49 o
   4   6   1      250.43      101.23     33.74 o
 -56   0   2      134.77      166.34     72.75 o
 -54   0   2      456.26      474.04     94.41 o
 -52   0   2       16.13       21.56     52.44 o
 -50   0   2      210.73      186.10     61.81 o
 -48   0   2       56.48       61.07     49.76 o
 -46   0   2        2.00       72.27     61.20 o
 -44   0   2     6216.32     6048.62    250.42 o
 -42   0   2     1469.63     1529.34    128.89 o
 -40   0   2     3110.77     3236.05    174.46 o
 -38   0   2     1816.45     1760.04    127.70 o
 -36   0   2      294.53      285.86     58.79 o
 -34   0   2      564.56      473.45     36.55 o
 -32   0   2      100.03      107.63     19.11 o
 -30   0   2      519.31      602.52     37.78 o
 -28   0   2     5338.83     5703.65    160.46 o
 -26   0   2     1359.29     1427.51     57.03 o
 -24   0   2      638.66      587.11     41.42 o
 -22   0   2    16291.51    16363.77    268.43 o
 -20   0   2       21.90       69.79     27.78 o
 -18   0   2     5384.42     5449.28     83.59 o
 -16   0   2     1113.09     1130.13     37.18 o
 -14   0   2    16338.16    17060.61    248.58 o
 -12   0   2     5411.07     6196.59     70.66 o
 -10   0   2      989.33      833.38     20.65 o
  -8   0   2     4464.65     4729.59     41.62 o
  -6   0   2    24346.38    23673.90    346.31 o
   2   0   2   112076.11    99471.91    490.47 o
   4   0   2    32140.25    30213.68    499.72 o
   6   0   2    22324.35    22439.36    175.29 o
   8   0   2       70.97      113.04     87.66 o
  10   0   2    10142.29    10215.05    267.42 o
  12   0   2    12476.18    13523.73    388.79 o
  14   0   2    22039.22    23499.30    352.86 o
  16   0   2     2480.97     2277.15     57.01 o
  18   0   2     1170.50     1098.27     74.00 o
  20   0   2     1533.13     1732.52     96.92 o
  22   0   2      427.88      435.94     69.25 o
  24   0   2     4216.97     4147.49    148.98 o
  26   0   2      222.84      393.43     76.54 o
  28   0   2      292.57      362.86     41.28 o
  30   0   2     2510.52     2442.11     81.72 o
  32   0   2      732.75      763.40     48.60 o
  34   0   2        5.75        0.44     18.21 o
  36   0   2     4348.95     4403.00    120.07 o
  38   0   2      657.51      684.50     52.31 o
  40   0   2      596.40      605.36     49.03 o
  42   0   2      191.38      206.63     58.15 o
  44   0   2      586.89      534.39     88.02 o
  46   0   2      123.63      121.48     54.20 o
  48   0   2       25.56       50.24     53.13 o
  50   0   2      326.34      450.25     68.10 o
  52   0   2       61.44      165.45     74.44 o
 -55   1   2       32.41       37.84     42.84 o
 -53   1   2        4.43       15.64     33.31 o
 -51   1   2       83.46      116.71     38.50 o
 -49   1   2      503.06      472.65     51.00 o
 -47   1   2       92.47      109.54     31.27 o
 -45   1   2       11.34       -3.87     29.15 o
 -43   1   2      172.89      178.90     33.47 o
 -41   1   2     1007.18     1018.82     60.67 o
 -39   1   2     1790.31     1630.05     72.52 o
 -37   1   2       29.55        4.58     28.20 o
 -35   1   2     1328.30     1308.51     61.25 o
 -33   1   2       78.45       62.64     25.05 o
 -31   1   2      376.88      334.83     29.10 o
 -29   1   2       57.89       39.91     13.05 o
 -27   1   2     1011.73      963.33     30.54 o
 -25   1   2      194.13      157.22     13.84 o
 -23   1   2     3317.43     3450.09     31.56 o
 -21   1   2      198.93      222.29     11.94 o
 -19   1   2      383.91      407.84     28.29 o
 -17   1   2     8463.30     8663.86    101.32 o
 -15   1   2     2949.23     2921.98     34.55 o
 -13   1   2     1576.58     1565.49     20.05 o
 -11   1   2     2713.74     2621.73     21.96 o
  -9   1   2     7138.50     6864.92     41.52 o
  -7   1   2    28063.94    26470.02    177.29 o
  -5   1   2    30486.96    31329.35    134.99 o
  -3   1   2     6983.87     7507.63     41.26 o
  -1   1   2      424.37      545.35     10.84 o
   1   1   2     2699.72     2925.24     35.73 o
   3   1   2     4204.42     4256.30     33.79 o
   5   1   2     6223.00     6635.90     58.02 o
   7   1   2       16.31       51.88     11.90 o
   9   1   2       31.58       31.15     10.07 o
  11   1   2     4226.48     4349.72     57.14 o
  13   1   2     2947.65     3196.96     40.70 o
  15   1   2        0.92       21.33     26.99 o
  17   1   2     2667.97     2877.16     44.02 o
  19   1   2       73.04      103.15     32.45 o
  21   1   2      156.85      164.64     16.26 o
  23   1   2      106.79      107.74     21.25 o
  25   1   2      334.43      363.03     23.13 o
  27   1   2      580.20      644.37     30.89 o
  29   1   2       15.77       -1.29     16.35 o
  31   1   2      152.81      135.78     21.30 o
  33   1   2       78.32       72.26     15.87 o
  35   1   2     1525.08     1506.08     42.74 o
  37   1   2       12.63       34.98     20.93 o
  39   1   2     1086.47     1088.04     52.39 o
  41   1   2      530.36      490.35     38.08 o
  43   1   2      138.40      123.01     32.32 o
  45   1   2        0.72       12.24     28.54 o
  47   1   2      205.69      247.52     40.88 o
  49   1   2        1.44       20.42     30.77 o
  51   1   2       26.53       59.80     48.69 o
 -52   2   2       31.99       38.48     34.18 o
 -50   2   2      427.88      426.75     51.69 o
 -48   2   2      103.71       61.51     36.40 o
 -46   2   2        0.20       15.99     32.49 o
 -44   2   2     1628.11     1629.07    103.26 o
 -42   2   2        3.10       33.21     38.66 o
 -40   2   2      393.51      339.16     32.93 o
 -38   2   2     1019.12     1014.79     44.11 o
 -36   2   2       51.59       72.54     21.30 o
 -34   2   2      362.39      327.46     43.55 o
 -32   2   2      650.20      646.97     41.11 o
 -30   2   2      191.02      233.18     23.72 o
 -28   2   2     3011.24     2856.01     65.33 o
 -26   2   2        0.17      -10.84     15.88 o
 -24   2   2      542.52      601.07     27.42 o
 -22   2   2    11546.77    11222.68    155.41 o
 -20   2   2      237.75      339.39     15.51 o
 -18   2   2      805.87      770.40     17.82 o
 -16   2   2    32716.57    32119.65    335.12 o
 -14   2   2    18734.13    18658.35    138.11 o
 -12   2   2     1992.69     2267.45     28.38 o
 -10   2   2     1198.37     1126.28     21.51 o
  -8   2   2       31.41       12.23      6.55 o
  -6   2   2     9797.33     9932.09     67.36 o
  -4   2   2        0.14        5.07      5.58 o
  -2   2   2        4.68       -0.20      5.37 o
   0   2   2     6479.68     6256.55     53.02 o
   2   2   2       81.46       74.78      7.43 o
   4   2   2       10.39       -6.37     11.10 o
   6   2   2     8577.13     8587.24     66.57 o
   8   2   2     6521.75     6255.43     66.19 o
  10   2   2       11.41       19.02      7.59 o
  12   2   2     4424.73     4594.90     52.59 o
  14   2   2     2035.00     2134.28     48.76 o
  16   2   2      848.36      966.36     34.80 o
  18   2   2      299.43      312.95     21.59 o
  20   2   2        1.26       29.75     16.98 o
  22   2   2        1.17       -8.39      9.57 o
  24   2   2      238.73      276.08     14.80 o
  26   2   2      167.49      148.93     16.78 o
  28   2   2      409.68      371.91     26.33 o
  30   2   2     3387.60     3397.73     63.95 o
  32   2   2     2434.76     2423.69     56.01 o
  34   2   2      385.14      362.92     26.93 o
  36   2   2       51.11       34.00     24.36 o
  38   2   2        0.68        1.25     22.69 o
  40   2   2       12.92        0.90     27.57 o
  42   2   2        3.46      -19.42     36.30 o
  44   2   2        1.19      -10.04     30.91 o
  46   2   2        5.43      -13.95     42.90 o
  48   2   2       12.66       20.27     37.89 o
 -47   3   2       19.15        4.36     40.14 o
 -45   3   2       47.92       41.62     31.38 o
 -43   3   2      340.69      342.86     44.25 o
 -41   3   2        1.47       -1.28     30.95 o
 -39   3   2       13.83        5.76     29.20 o
 -37   3   2       87.15       81.37     39.17 o
 -35   3   2      723.57      707.38     53.15 o
 -33   3   2      970.64      975.36     59.09 o
 -31   3   2      408.97      326.98     35.03 o
 -29   3   2       11.31       -7.98     23.73 o
 -27   3   2      327.05      314.76     53.50 o
 -25   3   2     1138.78     1092.47     57.02 o
 -23   3   2     2956.42     2943.62     91.62 o
 -21   3   2      224.87      125.42     39.39 o
 -19   3   2        0.49       24.45     26.44 o
 -17   3   2      127.15      117.17     11.14 o
 -15   3   2      721.78      598.62     19.43 o
 -13   3   2        3.73        0.56      6.23 o
 -11   3   2       17.68        3.25      8.10 o
  -9   3   2     1166.19     1171.74     40.92 o
  -7   3   2       44.80       65.50     12.01 o
  -5   3   2       59.61       56.53     10.23 o
  -3   3   2      114.46      110.05     11.59 o
  -1   3   2       28.68       24.05      9.24 o
   1   3   2      698.43      712.19     27.16 o
   3   3   2      261.39      278.83     18.03 o
   5   3   2     1784.01     1851.27     52.81 o
   7   3   2        1.48       -0.88     16.84 o
   9   3   2      186.06      216.08     20.78 o
  11   3   2     1008.87     1090.19     42.25 o
  13   3   2       77.01       51.75     22.22 o
  15   3   2      200.16      188.97     21.92 o
  17   3   2       79.86       92.23     18.08 o
  19   3   2        2.64       18.78     17.35 o
  21   3   2     1387.33     1509.48     68.14 o
  23   3   2     3218.02     3039.02     96.84 o
  25   3   2      504.00      432.99     46.21 o
  27   3   2      164.48      102.53     52.65 o
  29   3   2      477.56      477.58     37.53 o
  31   3   2      429.64      391.52     34.31 o
  33   3   2      256.68      215.79     27.80 o
  35   3   2      142.74       81.70     35.31 o
  37   3   2        0.09      -26.25     27.46 o
  39   3   2      132.99      156.78     30.92 o
  41   3   2        3.40      -15.50     31.88 o
  43   3   2        5.67      -26.16     32.41 o
  45   3   2        5.42      -15.48     32.82 o
 -42   4   2        2.69       17.01     39.79 o
 -40   4   2       16.15       -4.44     36.25 o
 -38   4   2      246.88      296.57     69.29 o
 -36   4   2       55.12       28.08     37.26 o
 -34   4   2      166.24      213.80     44.05 o
 -32   4   2      153.65      139.07     37.68 o
 -30   4   2       86.58      127.00     36.46 o
 -28   4   2     1547.75     1352.01     88.64 o
 -26   4   2      384.25      327.27     46.76 o
 -24   4   2      328.60      320.51     44.80 o
 -22   4   2      337.52      296.54     41.62 o
 -20   4   2     2908.56     2845.59     95.44 o
 -18   4   2       21.07        9.30     21.22 o
 -16   4   2       49.22       32.84     14.89 o
 -14   4   2     1171.70     1203.83     45.31 o
 -12   4   2      238.73      227.92     21.87 o
 -10   4   2      303.24      329.08     32.44 o
  -8   4   2       12.37       -1.27     13.47 o
  -6   4   2       25.69        9.45     13.29 o
  -4   4   2        0.37       -4.75     11.10 o
  -2   4   2        0.15        2.84     12.52 o
   0   4   2      177.82      175.27     15.27 o
   2   4   2     1427.65     1448.37     38.70 o
   4   4   2        0.82        8.93     12.04 o
   6   4   2      849.98      838.25     40.17 o
   8   4   2      277.32      274.52     30.17 o
  10   4   2      175.31      203.99     23.65 o
  12   4   2       18.31       59.52     21.11 o
  14   4   2     1143.59     1161.93     65.40 o
  16   4   2       37.65       44.24     23.02 o
  18   4   2     3495.54     3664.97     95.49 o
  20   4   2     2156.01     2018.02     85.22 o
  22   4   2      205.65      261.98     35.96 o
  24   4   2      122.72      117.11     34.51 o
  26   4   2      550.92      675.39     67.28 o
  28   4   2      155.68      129.75     39.77 o
  30   4   2      203.77      220.81     47.38 o
  32   4   2        0.74       13.92     31.09 o
  34   4   2      241.55      292.21     55.14 o
  36   4   2      124.88      150.66     48.47 o
  38   4   2        8.56       50.69     43.40 o
 -31   5   2       29.62        8.30     35.81 o
 -29   5   2        6.25      -28.64     37.36 o
 -27   5   2       72.32       69.49     34.47 o
 -25   5   2      112.17      127.23     38.16 o
 -23   5   2      301.50      418.15     46.12 o
 -21   5   2       57.44       96.94     38.08 o
 -19   5   2      200.37      185.47     32.97 o
 -17   5   2       56.29       42.45     24.07 o
 -15   5   2       78.53       45.96     24.23 o
 -13   5   2      540.13      522.62     39.76 o
 -11   5   2      148.86      148.75     26.52 o
  -9   5   2       68.34       37.69     27.86 o
  -7   5   2       18.67       20.93     23.03 o
  -5   5   2      577.37      488.07     42.81 o
  -3   5   2       46.10        6.18     23.62 o
  -1   5   2        2.54      -31.02     29.24 o
   1   5   2      203.87      188.89     30.10 o
   3   5   2      426.31      402.40     42.29 o
   5   5   2      108.74       59.42     29.98 o
   7   5   2       31.76       28.98     20.61 o
   9   5   2       23.77       27.42     20.95 o
  11   5   2      325.77      329.95     39.31 o
  13   5   2      161.47      185.04     33.52 o
  15   5   2        3.28       38.88     25.66 o
  17   5   2      172.42      177.88     42.01 o
  19   5   2      552.94      541.29     61.97 o
  21   5   2      182.57      183.79     43.12 o
  23   5   2       58.97       70.49     33.85 o
  25   5   2        1.60      -12.09     34.83 o
  27   5   2        3.36       -0.38     36.44 o
  -4   6   2       66.25       43.67     25.79 o
  -2   6   2      127.10       99.14     30.24 o
   0   6   2       61.47        1.71     38.57 o
 -55   1   3      287.55      308.86     61.95 o
 -53   1   3      386.70      444.81     53.25 o
 -51   1   3      313.88      391.26     50.09 o
 -49   1   3       14.70       42.03     31.63 o
 -47   1   3      358.56      420.19     48.40 o
 -45   1   3      518.18      533.40     50.82 o
 -43   1   3        0.60       12.42     26.55 o
 -41   1   3      292.53      314.31     48.72 o
 -39   1   3     1445.90     1520.17     83.03 o
 -37   1   3      600.81      577.29     34.93 o
 -35   1   3     2627.74     2575.09     48.09 o
 -33   1   3     1047.15      996.95     23.85 o
 -31   1   3     3126.74     2861.72     41.36 o
 -29   1   3     1658.20     1679.51     43.72 o
 -27   1   3     8927.42     8414.57     72.53 o
 -25   1   3     3772.14     3533.31     46.55 o
 -23   1   3        7.97        9.71     10.01 o
 -21   1   3     7107.86     7227.72     62.58 o
 -19   1   3       78.53      125.82     10.85 o
 -17   1   3      313.87      316.70     13.05 o
 -15   1   3    26883.14    27366.67    241.45 o
 -13   1   3    11301.18    12135.35    107.35 o
 -11   1   3        3.07       -2.66      6.33 o
  -9   1   3     9516.97     9112.27     73.56 o
  -7   1   3      535.07      498.80     10.09 o
  -5   1   3    40463.89    41119.25    331.92 o
  -3   1   3     3495.15     3471.87     30.90 o
  -1   1   3     6962.86     7162.99     66.89 o
   1   1   3    12195.19    12449.67     99.12 o
   3   1   3     5270.10     5647.55     56.11 o
   5   1   3     2208.83     2254.89     31.95 o
   7   1   3     1794.70     1705.07     36.47 o
   9   1   3     3910.44     4411.02     68.53 o
  11   1   3    17037.55    17421.22    247.51 o
  13   1   3        7.12       12.11     12.18 o
  15   1   3     4620.63     4662.64     56.36 o
  17   1   3     3408.92     3952.83     54.08 o
  19   1   3     5509.50     5074.24     78.07 o
  21   1   3        0.44       91.40     38.27 o
  23   1   3     1587.25     1422.34     40.01 o
  25   1   3     4540.63     4585.83     66.95 o
  27   1   3      119.54      183.48     32.96 o
  29   1   3      246.99      252.32     24.72 o
  31   1   3       12.88        1.57     12.28 o
  33   1   3      102.50       79.70     15.98 o
  35   1   3      220.86      213.34     19.08 o
  37   1   3       50.86       33.59     21.79 o
  39   1   3       92.01       48.17     20.82 o
  41   1   3      141.35      126.28     25.34 o
  43   1   3        2.73       27.85     25.31 o
  45   1   3      193.46      251.88     32.03 o
  47   1   3       57.47      304.84    112.96 o
  49   1   3      142.25      489.69     69.92 o
 -52   2   3      154.41      152.16     42.14 o
 -50   2   3       11.32       40.11     33.39 o
 -48   2   3      239.33      229.94     44.49 o
 -46   2   3      107.16       70.95     32.70 o
 -44   2   3       22.33       37.96     34.23 o
 -42   2   3       62.09       58.87     30.33 o
 -40   2   3      684.91      683.66     44.56 o
 -38   2   3      388.94      382.68     37.07 o
 -36   2   3       84.38       61.68     21.38 o
 -34   2   3        0.97       -1.17     22.89 o
 -32   2   3      301.84      263.66     26.44 o
 -30   2   3      153.03      150.84     21.40 o
 -28   2   3       12.49       -1.72     14.58 o
 -26   2   3      196.61      178.44     10.29 o
 -24   2   3      439.03      399.43     16.33 o
 -22   2   3     1339.84     1322.27     35.09 o
 -20   2   3      863.68      707.77     32.38 o
 -18   2   3     1414.69     1339.96     25.89 o
 -16   2   3        3.97       13.09      6.78 o
 -14   2   3     1070.98     1221.41     23.18 o
 -12   2   3     2793.90     3136.52     36.54 o
 -10   2   3      155.50      187.36     12.46 o
  -8   2   3      175.02      197.77     10.97 o
  -6   2   3       71.34       66.98      7.67 o
  -4   2   3        0.09        1.72      6.19 o
  -2   2   3     1722.51     1798.89     33.31 o
   0   2   3     7594.56     8270.56     63.17 o
   2   2   3      438.01      446.18     14.82 o
   4   2   3        2.15        9.13      8.21 o
   6   2   3     3382.04     3765.94     42.36 o
   8   2   3       33.96       15.22      8.61 o
  10   2   3       60.79       89.00     13.93 o
  12   2   3       24.43       31.18     13.20 o
  14   2   3      144.43      126.75     19.64 o
  16   2   3     3434.91     3972.41     84.67 o
  18   2   3     2447.05     2403.42     58.42 o
  20   2   3      137.20      123.59     18.91 o
  22   2   3      669.74      624.08     29.95 o
  24   2   3      762.58      646.67     29.57 o
  26   2   3     1279.71     1318.03     50.36 o
  28   2   3      528.44      538.09     27.21 o
  30   2   3      257.83      306.67     26.52 o
  32   2   3      218.12       88.54     20.27 o
  34   2   3      136.60      141.32     17.85 o
  36   2   3      142.13       43.59     31.58 o
  38   2   3       37.71       -4.74     22.44 o
  40   2   3        4.34       -1.61     26.95 o
  42   2   3        1.20       53.08     27.75 o
  44   2   3       14.24       40.82     25.24 o
  46   2   3      233.15      213.23     40.07 o
  48   2   3      187.19      240.89     42.54 o
 -47   3   3      461.22      594.11     56.75 o
 -45   3   3      382.22      315.08     44.91 o
 -43   3   3      199.03      167.06     37.57 o
 -41   3   3        4.02       20.57     30.23 o
 -39   3   3      257.81      206.21     35.54 o
 -37   3   3       14.44       19.81     28.75 o
 -35   3   3       38.57       49.63     27.25 o
 -33   3   3        4.68        7.30     24.19 o
 -31   3   3     1933.56     1792.94     76.59 o
 -29   3   3      491.92      524.05     44.67 o
 -27   3   3     1365.41     1379.27     66.08 o
 -25   3   3     5547.89     5469.71    106.96 o
 -23   3   3       18.88        5.65     33.49 o
 -21   3   3      187.19      154.79     12.74 o
 -19   3   3      374.80      261.10     15.79 o
 -17   3   3       10.94       -1.09      8.16 o
 -15   3   3     2212.52     2168.95     47.96 o
 -13   3   3      442.61      449.09     20.00 o
 -11   3   3      247.17      196.91     17.32 o
  -9   3   3      804.86      769.30     31.28 o
  -7   3   3      201.91      189.98     15.85 o
  -5   3   3     4960.40     4926.24     63.97 o
  -3   3   3      174.83      192.17     16.96 o
  -1   3   3     1956.22     1889.31     39.93 o
   1   3   3      653.57      758.11     25.41 o
   3   3   3     6055.42     6194.45     78.20 o
   5   3   3      334.84      354.91     20.12 o
   7   3   3      345.88      430.96     21.35 o
   9   3   3     1308.00     1240.65     39.65 o
  11   3   3       13.28       20.91     15.42 o
  13   3   3       87.84       76.45     10.25 o
  15   3   3        0.18       -1.38      7.51 o
  17   3   3       83.59       56.13     26.90 o
  19   3   3      833.31      889.12     67.91 o
  21   3   3     3625.23     3781.14    133.19 o
  23   3   3      319.52      463.28     93.52 o
  25   3   3      549.15      608.30     57.92 o
  27   3   3       18.09       27.61     32.89 o
  29   3   3      537.69      553.37     48.95 o
  31   3   3      263.54      188.58     33.77 o
  33   3   3       14.94      -20.51     27.39 o
  35   3   3      113.50       68.84     32.15 o
  37   3   3       42.92      -14.95     26.65 o
  39   3   3       48.17        2.61     33.56 o
  41   3   3      139.01       95.74     39.52 o
  43   3   3        8.29      -21.54     42.88 o
 -42   4   3       34.45       55.48     38.64 o
 -40   4   3      159.19      129.81     56.66 o
 -38   4   3       13.41       21.14     35.93 o
 -36   4   3      519.59      504.85     78.68 o
 -34   4   3       35.40       32.58     35.21 o
 -32   4   3        4.40       22.91     31.00 o
 -30   4   3        0.96       -8.06     27.41 o
 -28   4   3        9.41       -4.40     27.67 o
 -26   4   3        2.07       24.33     38.48 o
 -24   4   3      233.47      197.49     45.30 o
 -22   4   3      600.35      525.09     44.85 o
 -20   4   3      337.82      326.20     37.20 o
 -18   4   3      228.26      191.32     25.02 o
 -16   4   3        0.00      -18.13     24.17 o
 -14   4   3      207.95      223.99     19.14 o
 -12   4   3       22.02       27.20     18.53 o
 -10   4   3       41.53       29.03     15.93 o
  -8   4   3        0.49      -10.63     14.89 o
  -6   4   3      420.83      452.37     28.52 o
  -4   4   3      279.91      276.47     20.18 o
  -2   4   3      407.88      376.86     25.61 o
   0   4   3      485.23      454.67     27.24 o
   2   4   3       65.25       86.05     15.89 o
   4   4   3        2.65        3.17     18.02 o
   6   4   3      132.79      116.82     27.68 o
   8   4   3      101.01      131.79     22.88 o
  10   4   3      429.92      570.83     37.34 o
  12   4   3      195.37      173.16     27.21 o
  14   4   3      118.35       57.92     22.89 o
  16   4   3        1.59      -10.84     25.23 o
  18   4   3      978.38      937.90     59.56 o
  20   4   3       26.56        8.76     23.52 o
  22   4   3       17.62        5.62     25.01 o
  24   4   3      306.22      284.77     38.74 o
  26   4   3       85.46       90.97     29.11 o
  28   4   3        8.67       14.42     28.28 o
  30   4   3      107.77      141.57     34.56 o
  32   4   3       47.07       72.17     33.77 o
  34   4   3        8.03       17.27     36.66 o
  36   4   3      117.73      122.56     46.02 o
 -31   5   3      175.05      210.68     37.13 o
 -29   5   3        9.36       -7.49     32.53 o
 -27   5   3       74.42       65.50     29.65 o
 -25   5   3      143.56      178.09     33.93 o
 -23   5   3      108.23      103.04     25.96 o
 -21   5   3       92.14      109.33     26.62 o
 -19   5   3      136.76      105.12     24.84 o
 -17   5   3      124.64       88.22     21.99 o
 -15   5   3        1.81       -8.50     21.06 o
 -13   5   3       15.86       -0.57     22.65 o
 -11   5   3      137.62      123.22     23.62 o
  -9   5   3        8.86      -31.38     33.09 o
  -7   5   3       83.03       41.98     23.77 o
  -5   5   3      459.09      451.00     41.22 o
  -3   5   3      300.78      248.07     31.95 o
  -1   5   3      373.89      363.56     34.32 o
   1   5   3      177.04      149.04     27.85 o
   3   5   3     2125.46     2207.09    111.90 o
   5   5   3      183.19      189.80     31.03 o
   7   5   3       38.25       41.46     18.47 o
   9   5   3        4.84       21.02     19.30 o
  11   5   3       19.68       36.89     23.67 o
  13   5   3       29.97       32.26     26.38 o
  15   5   3       15.88       15.22     26.85 o
  17   5   3        2.78       -3.57     28.28 o
  19   5   3       18.20       29.07     31.73 o
  21   5   3      166.65      191.17     44.16 o
  23   5   3       12.29      -17.05     34.14 o
  25   5   3       19.23       -2.96     33.59 o
 -56   0   4     1660.84     1855.23    171.27 o
 -54   0   4      479.94      531.77    100.79 o
 -52   0   4      292.20      392.22     90.32 o
 -50   0   4      210.87      222.84     72.72 o
 -48   0   4      911.03      990.07    116.93 o
 -46   0   4     3000.07     3008.58    187.69 o
 -44   0   4     4498.42     4521.86    134.32 o
 -42   0   4      118.60      119.02     30.93 o
 -40   0   4      401.57      380.61     42.68 o
 -38   0   4     4087.61     3965.04    115.51 o
 -36   0   4      336.87      314.17     36.71 o
 -34   0   4        0.16       -4.85     21.26 o
 -32   0   4     2978.78     2922.17     91.55 o
 -30   0   4    10404.46    10701.88    168.53 o
 -28   0   4      105.25      133.77     71.10 o
 -26   0   4    12299.45    12143.98    168.26 o
 -24   0   4     3373.23     3269.51     86.20 o
 -22   0   4    27537.60    26132.53    233.55 o
 -20   0   4      418.52      443.21     28.65 o
 -18   0   4    16039.14    14957.24    151.99 o
 -16   0   4     1250.89     1210.73     30.68 o
 -14   0   4    22337.20    21177.84    363.31 o
 -12   0   4     1878.24     1789.84     37.32 o
 -10   0   4     9498.46     9728.08    111.91 o
  -8   0   4    23829.04    25507.00    382.24 o
  -6   0   4      421.55      587.81     18.88 o
  -4   0   4    21373.66    22921.91    160.86 o
  -2   0   4    16673.98    16758.75    240.78 o
   0   0   4     3365.37     3590.41     79.38 o
   2   0   4    11339.98    11365.15     71.72 o
   4   0   4     2887.22     2280.76     57.51 o
   6   0   4     3010.13     3159.04    129.69 o
   8   0   4    23753.84    22060.45    390.36 o
  10   0   4    17124.20    17957.21    182.63 o
  12   0   4    18289.30    16409.32    307.00 o
  14   0   4      160.28      178.85     27.50 o
  16   0   4    25950.43    24810.25    796.78 o
  18   0   4        0.79       -5.19     22.56 o
  20   0   4     1900.03     1752.11     91.55 o
  22   0   4      254.45      221.23     33.72 o
  24   0   4      801.27      860.41     68.06 o
  26   0   4        2.03       54.66     28.13 o
  28   0   4       37.80       80.42     28.81 o
  30   0   4      157.25      189.54     38.33 o
  32   0   4      224.10      225.57     40.80 o
  34   0   4        0.19       17.59     53.09 o
  36   0   4       59.25       91.10     64.60 o
  38   0   4     5659.31     5476.82    274.33 o
  40   0   4      392.47      427.82     53.83 o
  42   0   4     2360.72     2559.58    126.88 o
  44   0   4     1408.53     1384.91     99.53 o
  46   0   4      505.09      598.12     72.56 o
  48   0   4      413.72      427.03     65.14 o
  50   0   4       49.06       62.24     51.11 o
 -55   1   4      154.73      200.91     56.80 o
 -53   1   4      177.62      221.82     45.06 o
 -51   1   4       67.84       88.74     28.18 o
 -49   1   4      579.88      634.11     47.12 o
 -47   1   4      229.15      269.04     32.70 o
 -45   1   4       93.17       85.28     25.71 o
 -43   1   4        5.53       22.41     27.47 o
 -41   1   4     1773.12     1779.70     66.03 o
 -39   1   4     1989.21     1986.42     89.05 o
 -37   1   4      766.23      757.30     35.25 o
 -35   1   4     1849.27     1713.60     40.49 o
 -33   1   4     1861.88     1854.89     41.44 o
 -31   1   4      554.47      546.42     31.56 o
 -29   1   4     2375.90     2397.32     61.48 o
 -27   1   4     1584.63     1485.22     43.38 o
 -25   1   4     4952.87     5007.78     64.55 o
 -23   1   4       20.66        4.55     11.87 o
 -21   1   4      658.75      614.31     23.44 o
 -19   1   4     7909.95     7733.17     57.08 o
 -17   1   4     2688.75     2676.98     31.78 o
 -15   1   4    15476.46    14894.55    115.63 o
 -13   1   4     3788.86     3726.95     41.54 o
 -11   1   4     2368.56     2308.19     27.20 o
  -9   1   4     6872.35     6675.66     69.42 o
  -7   1   4     5264.13     5379.05     82.36 o
  -5   1   4    22359.65    22880.35    280.10 o
  -3   1   4    15035.60    15593.57    231.19 o
  -1   1   4     4438.12     4356.85     70.59 o
   1   1   4    26188.23    26859.38    338.75 o
   3   1   4    19952.12    20299.75    192.26 o
   5   1   4        6.66        3.70      7.14 o
   7   1   4     3337.65     3419.72     58.94 o
   9   1   4    16973.41    17088.57    199.40 o
  11   1   4     2205.91     2249.29     59.34 o
  13   1   4     3058.39     2994.41     54.80 o
  15   1   4     1163.27     1070.75     27.46 o
  17   1   4     2155.39     2105.09     40.41 o
  19   1   4     4231.43     4116.20     58.91 o
  21   1   4     1936.57     2065.24     44.29 o
  23   1   4     1227.81     1186.46     39.74 o
  25   1   4     1155.58     1379.06     61.65 o
  27   1   4      444.85      480.68     81.67 o
  29   1   4     1156.53     1468.24     86.89 o
  31   1   4     2585.79     2610.19     59.06 o
  33   1   4     1398.51     1603.61     66.84 o
  35   1   4     1743.68     1735.17     55.81 o
  37   1   4      184.81      505.07     54.03 o
  39   1   4       38.72      186.83     78.90 o
  41   1   4        7.87      118.94     65.06 o
  43   1   4      136.91      148.93     29.03 o
  45   1   4      627.90      730.15     53.37 o
  47   1   4        4.06       11.42     40.65 o
  49   1   4      177.43      200.97     93.53 o
 -52   2   4       20.57       17.18     32.20 o
 -50   2   4      116.32       88.34     30.09 o
 -48   2   4       12.72       36.71     34.60 o
 -46   2   4      155.06      174.02     40.51 o
 -44   2   4       60.97       88.59     33.82 o
 -42   2   4     1672.63     1568.27     72.14 o
 -40   2   4      320.92      264.09     37.11 o
 -38   2   4     1060.33     1089.73     50.73 o
 -36   2   4       61.29       65.58     23.56 o
 -34   2   4     3676.61     3612.04     76.95 o
 -32   2   4     2120.29     2024.19     56.92 o
 -30   2   4     4557.48     4543.39     57.06 o
 -28   2   4     1331.96     1144.92     32.19 o
 -26   2   4       10.51        3.69     11.46 o
 -24   2   4      400.38      331.15     16.81 o
 -22   2   4     1560.47     1634.66     33.15 o
 -20   2   4     2567.37     2421.82     66.10 o
 -18   2   4      564.68      623.39     19.20 o
 -16   2   4     1727.07     1593.98     28.73 o
 -14   2   4     4328.98     4568.64     46.43 o
 -12   2   4    18534.17    18381.50    103.55 o
 -10   2   4      245.87      258.64     15.02 o
  -8   2   4    18360.63    18398.55    100.96 o
  -6   2   4    10622.26    10732.43     74.26 o
  -4   2   4     7776.22     7337.96     63.26 o
  -2   2   4     2016.09     2014.68     30.03 o
   0   2   4     5881.94     5732.93     53.19 o
   2   2   4    20467.73    20383.87    175.44 o
   4   2   4     2153.82     2099.33     34.87 o
   6   2   4      239.76      210.90     16.55 o
   8   2   4      519.60      607.55     27.18 o
  10   2   4     2427.28     2403.19     44.53 o
  12   2   4      413.28      437.02     31.75 o
  14   2   4     3941.41     4171.11    120.05 o
  16   2   4      768.51      818.72    111.23 o
  18   2   4     4828.93     4927.05     99.44 o
  20   2   4       73.84       35.39     51.34 o
  22   2   4     1791.63     1754.58     51.94 o
  24   2   4     2573.62     2465.70     62.19 o
  26   2   4     3626.55     3408.99     80.65 o
  28   2   4     3250.30     3345.74     72.38 o
  30   2   4      391.73      352.10     35.11 o
  32   2   4      415.22      489.17     41.12 o
  34   2   4       22.17        4.98     17.34 o
  36   2   4      421.38      446.28     36.79 o
  38   2   4      136.23       96.98     23.83 o
  40   2   4      126.85      115.98     25.20 o
  42   2   4      264.93      287.06     33.20 o
  44   2   4       23.54       41.24     23.95 o
  46   2   4        0.00       36.62     31.18 o
 -47   3   4      259.29      256.59     41.71 o
 -45   3   4       11.60       43.95     34.09 o
 -43   3   4      369.88      401.27     46.37 o
 -41   3   4       41.23       73.67     33.88 o
 -39   3   4     1425.00     1421.80     76.29 o
 -37   3   4     1407.11     1319.19     71.37 o
 -35   3   4      888.55      817.94     56.83 o
 -33   3   4       94.59       97.07     29.22 o
 -31   3   4      613.38      612.27     47.79 o
 -29   3   4     1221.96     1241.73     63.40 o
 -27   3   4     2396.60     2387.29     66.59 o
 -25   3   4     2490.07     2385.58     48.25 o
 -23   3   4      239.53      250.70     24.16 o
 -21   3   4      568.98      572.48     22.42 o
 -19   3   4      418.17      379.97     18.14 o
 -17   3   4      558.53      540.01     21.83 o
 -15   3   4       15.83        4.75     10.42 o
 -13   3   4     1461.07     1352.79     36.07 o
 -11   3   4      128.71      122.27     15.48 o
  -9   3   4      298.80      264.73     19.92 o
  -7   3   4     1384.22     1323.34     33.77 o
  -5   3   4     4962.45     5008.91     88.60 o
  -3   3   4     4201.95     4178.00     69.90 o
  -1   3   4     1188.83     1238.04     38.11 o
   1   3   4       57.31       44.53     13.33 o
   3   3   4      136.66      116.53     14.09 o
   5   3   4     1781.91     2073.70     47.81 o
   7   3   4     1057.24     1032.38     37.55 o
   9   3   4       12.35        3.01     14.55 o
  11   3   4       33.33       -5.34     16.82 o
  13   3   4      548.90      514.65     49.92 o
  15   3   4        7.23       -2.83     22.47 o
  17   3   4       10.44        3.66     27.04 o
  19   3   4      106.15      122.98     35.10 o
  21   3   4      105.25      110.80     56.62 o
  23   3   4     3760.21     3943.17    142.20 o
  25   3   4     1698.58     1676.92     96.73 o
  27   3   4        3.70       61.38     40.02 o
  29   3   4     1905.38     1794.98    103.44 o
  31   3   4     1004.81     1058.98     67.89 o
  33   3   4      216.21      142.67     31.45 o
  35   3   4      185.56      187.71     33.55 o
  37   3   4      266.42      259.35     39.21 o
  39   3   4        0.12      -30.48     41.88 o
  41   3   4      168.03      155.99     33.87 o
 -40   4   4       16.39       -0.32     29.55 o
 -38   4   4      143.50      123.77     28.41 o
 -36   4   4      262.07      245.14     31.44 o
 -34   4   4        0.90       -7.28     27.29 o
 -32   4   4      366.45      360.53     41.61 o
 -30   4   4        7.32      -11.80     25.35 o
 -28   4   4       56.86       88.59     28.81 o
 -26   4   4     1217.83     1146.71     72.66 o
 -24   4   4      490.76      505.25     39.76 o
 -22   4   4     3226.52     3272.78     90.23 o
 -20   4   4     5919.63     5900.73    148.34 o
 -18   4   4     5922.96     6201.63     94.81 o
 -16   4   4      869.37      906.58     35.08 o
 -14   4   4     2899.95     3174.13     72.22 o
 -12   4   4     2424.69     2506.43     64.20 o
 -10   4   4     1580.21     1584.06     50.86 o
  -8   4   4       71.88       70.89     17.60 o
  -6   4   4      349.66      323.51     32.82 o
  -4   4   4       11.64       19.07     14.77 o
  -2   4   4      896.72      898.73     37.61 o
   0   4   4      614.60      695.72     38.16 o
   2   4   4      320.07      304.28     39.06 o
   4   4   4     2480.49     2787.93     76.64 o
   6   4   4     1758.39     1769.96     62.18 o
   8   4   4     2515.76     2666.77     90.93 o
  10   4   4     1124.77     1281.67     67.00 o
  12   4   4     6299.10     6641.99    146.12 o
  14   4   4     3217.76     3239.46    134.69 o
  16   4   4     6781.88     6688.66    195.03 o
  18   4   4      700.61      730.49     71.01 o
  20   4   4       30.16       35.95     31.02 o
  22   4   4      719.41      663.94     53.35 o
  24   4   4      170.30      123.81     28.99 o
  26   4   4       95.94       86.36     26.83 o
  28   4   4       91.31       84.43     28.97 o
  30   4   4      150.33      194.39     43.26 o
  32   4   4       42.80       47.38     35.48 o
  34   4   4        0.49       18.00     30.34 o
 -29   5   4      169.01      132.48     42.50 o
 -27   5   4      222.60      280.58     56.91 o
 -25   5   4       84.30       62.92     41.71 o
 -23   5   4      123.99      156.30     28.81 o
 -21   5   4      124.32      136.86     27.17 o
 -19   5   4      146.04      188.30     28.69 o
 -17   5   4       31.87       14.59     22.24 o
 -15   5   4      273.52      255.32     30.98 o
 -13   5   4      588.84      615.57     42.83 o
 -11   5   4      589.64      583.02     61.68 o
  -9   5   4      164.56      173.10     25.15 o
  -7   5   4        5.23       -0.75     27.55 o
  -5   5   4      463.68      537.84     40.05 o
  -3   5   4      557.57      537.38     39.24 o
  -1   5   4      136.93      151.99     29.13 o
   1   5   4      349.09      352.20     33.71 o
   3   5   4       46.92       82.08     23.64 o
   5   5   4      102.84       76.74     18.64 o
   7   5   4      427.02      536.12     37.28 o
   9   5   4     1453.05     1578.63     67.62 o
  11   5   4      149.31      254.54     31.84 o
  13   5   4        4.65       24.64     25.55 o
  15   5   4       36.11       23.79     26.55 o
  17   5   4       24.04       44.85     26.60 o
  19   5   4      127.87      111.99     31.24 o
  21   5   4      336.84      432.15     49.88 o
  23   5   4       43.64       33.77     29.01 o
 -55   1   5       62.43      120.65     52.06 o
 -53   1   5       35.63       44.43     35.05 o
 -51   1   5       33.06       74.46     33.75 o
 -49   1   5      190.62      221.21     32.96 o
 -47   1   5      656.60      675.48     47.16 o
 -45   1   5       98.44       88.41     29.68 o
 -43   1   5      105.68       85.37     26.26 o
 -41   1   5     1103.38     1208.53     64.39 o
 -39   1   5      292.56      330.49     36.98 o
 -37   1   5      488.54      490.32     31.90 o
 -35   1   5      137.98      180.04     30.57 o
 -33   1   5      670.00      698.96     43.23 o
 -31   1   5     2461.73     2414.38     60.39 o
 -29   1   5      490.42      482.87     30.31 o
 -27   1   5        2.05       11.63     15.21 o
 -25   1   5     4965.50     4742.12     67.35 o
 -23   1   5       44.05       42.89     13.17 o
 -21   1   5     7401.43     7091.28     69.29 o
 -19   1   5      113.58      130.71     10.96 o
 -17   1   5     9524.84     9327.17     66.49 o
 -15   1   5      203.09      195.17     12.16 o
 -13   1   5     1686.14     1709.24     26.85 o
 -11   1   5      145.53      131.34     10.05 o
  -9   1   5     1791.88     1720.29     32.24 o
  -7   1   5      317.86      270.95     16.80 o
  -5   1   5      323.22      222.60     14.42 o
  -3   1   5      209.95      158.93     16.72 o
  -1   1   5      664.02      498.52     37.26 o
   1   1   5     1491.03     1504.92     27.30 o
   3   1   5     4259.46     4235.00     52.41 o
   5   1   5     6893.47     6585.62     66.92 o
   7   1   5     1091.93     1123.21     51.22 o
   9   1   5    12126.41    11983.40    154.01 o
  11   1   5     1748.38     1765.56     96.94 o
  13   1   5     1013.50      942.41     42.72 o
  15   1   5      990.58     1088.51     46.91 o
  17   1   5       30.78       24.57     11.81 o
  19   1   5      259.46      245.81     28.53 o
  21   1   5     1349.62     1453.68     37.20 o
  23   1   5      776.99      805.64     31.66 o
  25   1   5     1784.11     1870.14     62.31 o
  27   1   5      133.54      249.15     46.00 o
  29   1   5     1557.43     1524.63     72.53 o
  31   1   5       29.77      132.13     37.37 o
  33   1   5      204.24      296.27     48.66 o
  35   1   5       86.47      217.62     58.37 o
  37   1   5       13.46       22.44     57.35 o
  39   1   5      204.77      203.94     62.70 o
  41   1   5      125.16      102.27     30.09 o
  43   1   5      477.49      400.85     38.44 o
  45   1   5       23.18       54.93     29.94 o
  47   1   5       24.20       61.59     64.17 o
 -52   2   5       42.12       20.93     33.22 o
 -50   2   5      134.00      140.41     32.86 o
 -48   2   5        0.84        6.86     27.63 o
 -46   2   5        5.07       -0.93     27.55 o
 -44   2   5       68.93       75.98     28.90 o
 -42   2   5      116.52       98.39     23.53 o
 -40   2   5        7.51       -5.12     20.22 o
 -38   2   5     1515.74     1330.86     46.78 o
 -36   2   5       21.44       22.52     21.97 o
 -34   2   5       50.88       68.02     18.75 o
 -32   2   5      280.72      226.39     22.67 o
 -30   2   5       62.26       62.13     21.13 o
 -28   2   5      761.24      746.43     28.36 o
 -26   2   5       77.48       88.15     13.18 o
 -24   2   5      454.85      442.39     39.45 o
 -22   2   5      685.31      700.36     26.21 o
 -20   2   5     2735.32     2558.08     51.73 o
 -18   2   5      137.18      113.27     12.85 o
 -16   2   5        3.69        6.01     10.03 o
 -14   2   5     1449.51     1483.88     34.95 o
 -12   2   5        0.05        3.42      8.13 o
 -10   2   5      420.29      434.76     15.82 o
  -8   2   5      223.20      255.27     14.31 o
  -6   2   5     4461.52     4500.37     47.85 o
  -4   2   5     3001.41     2995.99     38.85 o
  -2   2   5      350.22      366.06     15.51 o
   0   2   5      755.41      665.88     22.09 o
   2   2   5       59.60       84.66     15.39 o
   4   2   5     5707.01     5919.71    134.35 o
   6   2   5       18.45       -1.62     14.68 o
   8   2   5     2723.76     3026.90     68.94 o
  10   2   5      153.75      187.17     20.82 o
  12   2   5      250.98      347.41     39.49 o
  14   2   5      106.29      130.17     57.44 o
  16   2   5        1.32       37.53     54.47 o
  18   2   5      270.09      403.43     46.20 o
  20   2   5      535.74      446.91     46.97 o
  22   2   5       38.33       -6.94     20.80 o
  24   2   5       58.41      -19.13     23.26 o
  26   2   5       61.31       56.57     24.30 o
  28   2   5      147.52      148.02     22.21 o
  30   2   5      107.35       57.18     19.67 o
  32   2   5      234.36      244.66     31.11 o
  34   2   5        4.25      -20.49     21.72 o
  36   2   5       40.48       24.88     21.03 o
  38   2   5       35.65        1.05     22.26 o
  40   2   5      484.68      515.90     51.80 o
  42   2   5      241.45      208.97     37.71 o
  44   2   5       97.06       97.11     31.35 o
 -47   3   5      174.31      213.17     34.19 o
 -45   3   5       12.08       43.50     32.35 o
 -43   3   5        3.45        9.37     28.47 o
 -41   3   5      335.76      324.15     41.35 o
 -39   3   5       48.52       30.71     36.37 o
 -37   3   5       16.08       32.67     35.35 o
 -35   3   5      191.01      143.11     28.71 o
 -33   3   5       39.55       54.33     21.69 o
 -31   3   5       14.61       43.46     22.62 o
 -29   3   5       12.63       14.27     17.98 o
 -27   3   5       75.73       82.88     18.83 o
 -25   3   5      228.10      218.66     18.86 o
 -23   3   5      565.39      621.82     26.75 o
 -21   3   5     1708.08     1695.83     41.37 o
 -19   3   5     1557.39     1478.38     38.38 o
 -17   3   5       97.52      112.64     17.20 o
 -15   3   5       71.66       50.46     14.68 o
 -13   3   5      796.76      742.34     32.00 o
 -11   3   5      359.89      348.80     23.23 o
  -9   3   5     2441.01     2440.37     55.70 o
  -7   3   5      168.67      159.96     21.88 o
  -5   3   5     2198.03     2333.11     53.96 o
  -3   3   5       25.62       19.45     14.73 o
  -1   3   5     1985.84     2101.11     57.90 o
   1   3   5        0.96       -8.18     16.16 o
   3   3   5       25.64        8.97     17.54 o
   5   3   5      645.79      761.28     43.48 o
   7   3   5       82.71       65.06     14.44 o
   9   3   5      788.91      764.39     55.27 o
  11   3   5      487.40      524.33     26.83 o
  13   3   5      220.54      164.47     34.96 o
  15   3   5      381.39      342.51     45.58 o
  17   3   5      135.22      133.13     32.13 o
  19   3   5       91.90      104.28     32.77 o
  21   3   5       64.57       51.91     47.35 o
  23   3   5        0.49       62.93     35.84 o
  25   3   5     1430.71     1447.56     93.22 o
  27   3   5      243.41      236.46     52.44 o
  29   3   5       45.28       73.85     62.54 o
  31   3   5      313.17      414.22     68.44 o
  33   3   5      265.52      331.38     65.47 o
  35   3   5      206.08      201.64     36.65 o
  37   3   5       10.97       11.11     28.73 o
  39   3   5       27.79        4.84     31.14 o
 -40   4   5        0.14      -43.16     49.57 o
 -38   4   5      112.55       91.43     35.10 o
 -36   4   5       27.88       29.44     41.78 o
 -34   4   5       73.03       50.18     37.70 o
 -32   4   5      209.05      199.29     33.90 o
 -30   4   5      116.33      108.73     26.57 o
 -28   4   5        1.27       -5.23     26.04 o
 -26   4   5      176.41      177.52     26.73 o
 -24   4   5        0.88       20.93     21.01 o
 -22   4   5       21.00       30.89     21.58 o
 -20   4   5      296.13      297.29     22.74 o
 -18   4   5        1.82        1.66     13.11 o
 -16   4   5       28.63       35.36     15.59 o
 -14   4   5        0.80      -15.71     14.42 o
 -12   4   5       37.22       44.71     14.85 o
 -10   4   5       67.39       41.59     17.12 o
  -8   4   5      510.62      466.91     29.07 o
  -6   4   5       76.15      111.36     17.37 o
  -4   4   5      154.40      105.91     19.04 o
  -2   4   5      430.32      467.40     35.91 o
   0   4   5       15.20        6.43     17.56 o
   2   4   5      103.52      127.57     24.63 o
   4   4   5      365.56      397.09     37.18 o
   6   4   5       66.96       95.55     27.57 o
   8   4   5      132.65      140.55     29.54 o
  10   4   5       90.36      129.00     34.59 o
  12   4   5      119.31      182.10     40.29 o
  14   4   5      212.08      227.98     43.32 o
  16   4   5       91.75       53.36     30.96 o
  18   4   5        4.82      -16.90     29.04 o
  20   4   5      101.65       87.30     32.12 o
  22   4   5      111.78       74.62     31.95 o
  24   4   5        1.91        2.55     29.66 o
  26   4   5       12.27       26.81     30.07 o
  28   4   5       13.31        3.50     28.55 o
  30   4   5      118.98      123.03     33.14 o
  32   4   5       12.37        7.96     31.50 o
 -29   5   5       10.54       63.93     36.02 o
 -27   5   5        1.43       41.06     46.04 o
 -25   5   5       70.89       96.45     34.04 o
 -23   5   5       10.68       32.98     30.64 o
 -21   5   5        0.39        5.69     25.94 o
 -19   5   5      309.31      348.83     44.02 o
 -17   5   5      229.95      195.14     35.49 o
 -15   5   5       35.90       25.25     28.56 o
 -13   5   5       11.07       -0.42     35.48 o
 -11   5   5      189.37      172.98     23.37 o
  -9   5   5      604.92      661.16     43.26 o
  -7   5   5      351.98      354.51     40.81 o
  -5   5   5      352.73      420.69     34.87 o
  -3   5   5      127.46      114.81     31.56 o
  -1   5   5      156.90      159.38     26.73 o
   1   5   5       36.49       39.86     21.40 o
   3   5   5       30.54       51.82     24.36 o
   5   5   5      927.92     1113.86     58.06 o
   7   5   5      106.12      163.68     34.65 o
   9   5   5       35.11       47.53     28.32 o
  11   5   5      204.49      223.07     33.93 o
  13   5   5        0.85       -0.36     27.48 o
  15   5   5       23.69       11.57     26.39 o
  17   5   5       86.24       90.10     29.26 o
  19   5   5        0.59        0.43     28.07 o
  21   5   5       17.77       13.05     31.53 o
 -54   0   6      302.91      439.98     96.02 o
 -52   0   6     1100.38     1190.29    134.29 o
 -50   0   6        0.01       15.59     55.78 o
 -48   0   6      134.15      196.26     69.36 o
 -46   0   6      459.45      413.29     83.73 o
 -44   0   6      259.87      300.08     44.40 o
 -42   0   6     2190.46     2154.41     94.06 o
 -40   0   6      168.65      139.19     34.82 o
 -38   0   6      142.23      156.42     34.29 o
 -36   0   6     1263.97     1197.45     67.46 o
 -34   0   6      112.41      156.49     33.15 o
 -32   0   6      319.49      319.71     39.54 o
 -30   0   6     1592.07     1454.40     70.80 o
 -28   0   6     3693.96     3625.73     91.61 o
 -26   0   6     3748.06     3501.87     87.99 o
 -24   0   6      130.45      140.54     23.89 o
 -22   0   6     1328.19     1422.40     70.93 o
 -20   0   6     6417.69     6324.35    141.03 o
 -18   0   6     1035.39     1126.98     43.71 o
 -16   0   6     4701.62     4541.74     82.49 o
 -14   0   6      117.55       74.81     11.22 o
 -12   0   6        2.85       90.92    128.75 o
 -10   0   6       39.13       15.40     31.66 o
  -8   0   6     5715.07     5753.56     64.48 o
  -6   0   6      312.01      200.28     19.84 o
  -4   0   6    20820.94    21283.18    255.11 o
  -2   0   6    21404.13    22564.46    210.21 o
   0   0   6     5849.02     6597.74    121.70 o
   2   0   6       81.60      107.69     21.84 o
   4   0   6      772.84     1018.67     44.26 o
   6   0   6        0.56       -9.46      9.35 o
   8   0   6     3440.32     3622.51     92.94 o
  10   0   6      208.15      179.77     41.03 o
  12   0   6     1657.54     1725.19     68.83 o
  14   0   6      764.46      786.58     39.22 o
  16   0   6      124.39      176.90     32.84 o
  18   0   6      457.42      525.68     45.57 o
  20   0   6     1382.23     1398.79     70.55 o
  22   0   6     1120.92     1220.43     68.41 o
  24   0   6      631.77      464.62    114.09 o
  26   0   6     1411.72     1217.95     71.62 o
  28   0   6      619.74      667.52     56.34 o
  30   0   6       66.36      157.79     35.66 o
  32   0   6     2349.81     2223.82     98.88 o
  34   0   6     1220.84     1350.28    100.12 o
  36   0   6      202.83      146.52     34.38 o
  38   0   6      101.80       80.96     29.04 o
  40   0   6      124.08      164.10     75.69 o
  42   0   6     2505.75     2306.36    179.97 o
  44   0   6       18.99       85.75     71.99 o
  46   0   6        0.93      -12.43     58.96 o
 -53   1   6       54.83      101.38     38.29 o
 -51   1   6       11.01       33.24     32.35 o
 -49   1   6        8.90       39.61     25.12 o
 -47   1   6       15.32       48.78     24.30 o
 -45   1   6      239.07      242.03     37.62 o
 -43   1   6      790.30      793.42     55.37 o
 -41   1   6      375.83      331.10     38.34 o
 -39   1   6       57.09       45.97     23.13 o
 -37   1   6      500.95      502.01     34.48 o
 -35   1   6      440.00      443.42     39.14 o
 -33   1   6      483.70      473.92     35.75 o
 -31   1   6       12.40       24.93     17.80 o
 -29   1   6       60.30       73.59     18.46 o
 -27   1   6      252.67      329.16     24.79 o
 -25   1   6        1.87       19.76     13.58 o
 -23   1   6      111.48      135.81     17.85 o
 -21   1   6      497.60      546.08     23.54 o
 -19   1   6     1325.87     1360.84     28.24 o
 -17   1   6       25.88       33.81      9.38 o
 -15   1   6      720.78      681.59     20.89 o
 -13   1   6      255.60      226.33      9.91 o
 -11   1   6       35.14       18.44      6.45 o
  -9   1   6     3029.06     3246.16     53.08 o
  -7   1   6      235.81      215.03     19.22 o
  -5   1   6     1726.52     1805.06     41.59 o
  -3   1   6      116.42      118.57     21.78 o
  -1   1   6     1507.96     1540.28     75.36 o
   1   1   6     1860.14     1928.51     24.12 o
   3   1   6     4047.01     4082.57     46.04 o
   5   1   6        0.31       22.21      9.30 o
   7   1   6      979.48     1282.40     38.89 o
   9   1   6     1603.49     1984.66     63.45 o
  11   1   6     4131.89     4034.90    103.25 o
  13   1   6      326.35      305.27     31.88 o
  15   1   6      699.59      745.59     41.84 o
  17   1   6       53.19      -10.43     21.88 o
  19   1   6      104.06       32.07     22.93 o
  21   1   6      454.08      463.35     50.34 o
  23   1   6      392.07      427.00     20.58 o
  25   1   6      213.46      286.17     20.23 o
  27   1   6       22.41       54.44     14.59 o
  29   1   6      323.96      355.56     23.32 o
  31   1   6      372.37      432.08     40.44 o
  33   1   6     1264.72     1163.15     59.13 o
  35   1   6      281.72      332.92     57.00 o
  37   1   6      417.85      304.28     84.12 o
  39   1   6       22.39       17.39     39.32 o
  41   1   6       19.21       30.72     30.67 o
  43   1   6       45.51       48.46     57.63 o
  45   1   6      224.19      260.33     47.41 o
 -50   2   6       27.81       32.01     29.56 o
 -48   2   6        1.61       10.28     28.42 o
 -46   2   6       29.87       50.72     26.23 o
 -44   2   6       39.71       39.63     26.08 o
 -42   2   6       55.90       69.09     23.30 o
 -40   2   6      607.13      556.94     36.27 o
 -38   2   6       58.14       59.87     20.13 o
 -36   2   6      295.48      301.42     31.51 o
 -34   2   6       49.19       46.39     31.43 o
 -32   2   6     1163.23     1157.70     37.84 o
 -30   2   6      618.23      648.36     28.80 o
 -28   2   6       45.34       39.52     15.08 o
 -26   2   6      644.05      690.21     28.79 o
 -24   2   6       15.60       18.16     11.53 o
 -22   2   6     2192.93     2249.86     39.41 o
 -20   2   6      191.59      216.77     17.89 o
 -18   2   6       33.64       46.97     11.16 o
 -16   2   6      365.32      352.20     18.85 o
 -14   2   6     1391.12     1295.90     30.33 o
 -12   2   6      708.59      682.07     21.88 o
 -10   2   6     2087.42     2168.81     46.96 o
  -8   2   6        9.43        0.69      5.73 o
  -6   2   6     1848.57     1767.55     29.24 o
  -4   2   6      235.20      272.53     17.03 o
  -2   2   6      912.16      807.77     27.74 o
   0   2   6     1209.59     1113.84     34.11 o
   2   2   6       61.47       34.37     11.55 o
   4   2   6      111.77       32.51     20.75 o
   6   2   6      841.88      946.31     33.30 o
   8   2   6      152.68      179.42     20.07 o
  10   2   6       77.80      116.16     30.93 o
  12   2   6       84.08      122.31     32.55 o
  14   2   6      696.63      789.39     59.10 o
  16   2   6      813.41     1015.40     83.72 o
  18   2   6      908.67     1033.71     55.06 o
  20   2   6      541.77      619.85     44.51 o
  22   2   6      910.22      829.44     48.80 o
  24   2   6     1208.75     1142.42     56.48 o
  26   2   6      160.47      198.07     43.11 o
  28   2   6       17.29       21.37     30.07 o
  30   2   6      472.81      410.00     52.85 o
  32   2   6      129.56       89.70     34.66 o
  34   2   6        2.15      -30.32     33.43 o
  36   2   6      298.47      283.08     49.15 o
  38   2   6       24.95      -12.17     31.59 o
  40   2   6      283.33      203.00     43.96 o
  42   2   6       90.41       90.21     38.66 o
 -47   3   6       59.59       82.85     41.00 o
 -45   3   6        0.32       64.49     44.85 o
 -43   3   6        0.34       18.94     42.11 o
 -41   3   6       61.53      116.67     36.09 o
 -39   3   6       41.22       42.59     27.80 o
 -37   3   6     1041.48     1053.01     55.25 o
 -35   3   6      479.66      470.58     38.68 o
 -33   3   6      114.02      134.32     26.74 o
 -31   3   6       43.56       47.29     17.62 o
 -29   3   6      150.96      166.36     21.94 o
 -27   3   6      354.36      375.52     26.43 o
 -25   3   6      682.94      699.17     29.17 o
 -23   3   6      741.69      731.61     29.55 o
 -21   3   6       56.78       47.58     13.01 o
 -19   3   6       23.06       21.89     13.31 o
 -17   3   6      265.34      238.05     20.63 o
 -15   3   6      978.24      996.17     32.98 o
 -13   3   6      220.62      213.57     19.15 o
 -11   3   6      915.98      839.89     38.52 o
  -9   3   6      323.71      354.97     20.63 o
  -7   3   6      494.79      519.33     30.33 o
  -5   3   6      502.52      481.14     28.15 o
  -3   3   6      622.09      545.15     27.74 o
  -1   3   6       32.75       36.32     11.72 o
   1   3   6      193.13      296.48     23.19 o
   3   3   6      626.35      541.24     34.52 o
   5   3   6       33.14       39.67     16.54 o
   7   3   6      206.39      311.85     26.77 o
   9   3   6       30.75       10.06     14.66 o
  11   3   6       36.55       39.86     25.76 o
  13   3   6       29.63       -0.75     22.49 o
  15   3   6      362.89      305.37     43.76 o
  17   3   6       63.94       52.17     26.42 o
  19   3   6      630.58      611.13     62.82 o
  21   3   6      185.12      254.09     55.24 o
  23   3   6      243.28      354.82     38.10 o
  25   3   6        0.88       13.60     28.30 o
  27   3   6      619.38      628.58     66.87 o
  29   3   6      477.17      447.45     58.23 o
  31   3   6       48.85       33.33     41.59 o
  33   3   6       15.71       26.42     59.55 o
  35   3   6      190.54      312.53    103.12 o
  37   3   6        2.29       26.79     38.85 o
 -40   4   6      177.02      163.68     38.05 o
 -38   4   6      189.30      172.03     37.13 o
 -36   4   6      470.32      467.73     53.05 o
 -34   4   6      168.29      106.66     45.17 o
 -32   4   6      548.59      589.93     69.75 o
 -30   4   6       35.67       22.41     35.03 o
 -28   4   6      724.98      759.28     62.20 o
 -26   4   6      323.38      313.81     42.41 o
 -24   4   6      924.71      926.37     63.96 o
 -22   4   6      423.67      383.50     36.06 o
 -20   4   6      383.68      360.03     28.66 o
 -18   4   6      424.11      384.96     29.53 o
 -16   4   6       98.84      117.79     25.37 o
 -14   4   6      136.06      142.72     26.49 o
 -12   4   6      752.22      842.45     46.39 o
 -10   4   6      361.93      311.97     24.81 o
  -8   4   6       45.53       25.10     15.03 o
  -6   4   6      297.04      294.09     23.39 o
  -4   4   6       38.49       46.86     21.23 o
  -2   4   6      909.14     1005.26     47.53 o
   0   4   6      152.01      175.27     26.46 o
   2   4   6      220.72      193.59     28.60 o
   4   4   6       77.34       74.72     22.93 o
   6   4   6       55.66       59.26     28.23 o
   8   4   6      268.75      324.61     48.28 o
  10   4   6      427.46      369.35     51.35 o
  12   4   6       22.45       50.59     29.93 o
  14   4   6     1078.01     1180.86     85.69 o
  16   4   6      458.26      416.47     54.75 o
  18   4   6      965.60      985.94    100.82 o
  20   4   6        9.17      -10.11     29.14 o
  22   4   6      253.70      267.91     49.70 o
  24   4   6      355.86      329.10     52.93 o
  26   4   6      272.92      319.39     52.92 o
  28   4   6       10.82       22.77     35.66 o
  30   4   6        3.82       35.84     32.69 o
 -27   5   6      417.46      480.21     55.83 o
 -25   5   6      191.14      229.57     42.20 o
 -23   5   6       33.81       46.18     30.68 o
 -21   5   6       10.90       26.26     30.06 o
 -19   5   6       25.61       24.22     29.66 o
 -17   5   6       19.37        9.98     28.36 o
 -15   5   6      173.20      163.25     79.03 o
 -13   5   6       62.66       75.59     39.69 o
 -11   5   6       75.11      155.08     31.55 o
  -9   5   6       35.21       50.93     26.78 o
  -7   5   6       65.90       61.75     26.79 o
  -5   5   6       76.15       82.93     29.81 o
  -3   5   6      167.33      157.89     39.64 o
  -1   5   6       45.74       52.06     30.06 o
   1   5   6       89.87      200.56     53.80 o
   3   5   6       98.11      104.68     36.43 o
   5   5   6       22.37       43.05     33.71 o
   7   5   6        6.87        8.05     29.36 o
   9   5   6       65.80       88.98     35.86 o
  11   5   6      206.18      228.54     48.54 o
  13   5   6      106.90      107.90     41.44 o
  15   5   6       59.66       87.59     40.48 o
  17   5   6      172.33      238.93     50.37 o
 -53   1   7      319.72      436.66     60.79 o
 -51   1   7       21.67       84.57     37.34 o
 -49   1   7      163.31      229.89     34.15 o
 -47   1   7       35.55       85.86     26.90 o
 -45   1   7        0.33       37.86     26.76 o
 -43   1   7      800.37      757.16     55.70 o
 -41   1   7        0.15       18.80     27.43 o
 -39   1   7     2246.20     2137.66     84.38 o
 -37   1   7      107.68      136.02     25.24 o
 -35   1   7     2066.42     2086.97     59.42 o
 -33   1   7       63.20       80.56     24.87 o
 -31   1   7      251.98      286.58     27.73 o
 -29   1   7       64.98       79.39     22.47 o
 -27   1   7      237.38      298.19     36.76 o
 -25   1   7      197.34      232.52     22.69 o
 -23   1   7     3247.75     3253.55     63.82 o
 -21   1   7        8.52       48.22     18.28 o
 -19   1   7     4662.34     4304.86     47.70 o
 -17   1   7     1048.44     1079.10     23.53 o
 -15   1   7     3672.77     3709.34     46.49 o
 -13   1   7     6477.63     6173.57    122.90 o
 -11   1   7      157.45      120.74     22.70 o
  -9   1   7     1684.05     1646.36     45.23 o
  -7   1   7       13.98        0.23     15.95 o
  -5   1   7       84.38       59.59     13.49 o
  -3   1   7     4461.32     4648.81    110.52 o
  -1   1   7      467.24      512.19     29.62 o
   1   1   7     1818.35     1884.74     29.10 o
   3   1   7     7714.42     7826.41     77.16 o
   5   1   7       69.54      105.38     20.41 o
   7   1   7     1936.89     1935.02     39.90 o
   9   1   7      217.98      216.16     17.50 o
  11   1   7     2402.44     2373.61     45.81 o
  13   1   7      624.50      650.39     36.20 o
  15   1   7     4964.88     4716.07    113.91 o
  17   1   7        0.87      -23.63     29.57 o
  19   1   7       22.95      -41.40     27.60 o
  21   1   7      737.98      610.18     55.35 o
  23   1   7      978.31     1097.52     64.85 o
  25   1   7     1051.23     1163.87     58.76 o
  27   1   7      113.57       87.01     24.35 o
  29   1   7      478.90      411.21     38.85 o
  31   1   7      412.58      433.82     40.09 o
  33   1   7      609.15      594.22     46.00 o
  35   1   7      711.64      723.26     57.85 o
  37   1   7      888.37      875.99     63.83 o
  39   1   7       68.08       84.39     29.60 o
  41   1   7       92.01      115.82     33.66 o
 -50   2   7      112.87       81.89     38.54 o
 -48   2   7       63.00       53.52     39.99 o
 -46   2   7       71.17       90.55     41.85 o
 -44   2   7      236.19      184.68     37.86 o
 -42   2   7      183.89      174.70     30.50 o
 -40   2   7      185.31      145.85     33.69 o
 -38   2   7       22.00       11.97     24.72 o
 -36   2   7      199.87      162.56     32.13 o
 -34   2   7      215.74      171.09     32.26 o
 -32   2   7        4.53       14.53     15.32 o
 -30   2   7       46.39       47.71     17.69 o
 -28   2   7       91.62       96.32     20.37 o
 -26   2   7      504.24      487.48     29.54 o
 -24   2   7      299.24      285.88     24.94 o
 -22   2   7      310.80      362.32     23.22 o
 -20   2   7       45.92       93.10     13.81 o
 -18   2   7       72.68       71.60     13.94 o
 -16   2   7       51.01       41.80     13.21 o
 -14   2   7      977.59      892.64     35.62 o
 -12   2   7      413.70      390.94     24.59 o
 -10   2   7       78.85       63.49     21.67 o
  -8   2   7        4.69       -9.37     16.62 o
  -6   2   7      874.88      872.80     44.81 o
  -4   2   7     1572.51     1734.81     61.56 o
  -2   2   7        2.03       -1.57      7.45 o
   0   2   7       72.42       66.65     12.55 o
   2   2   7      723.42      597.62     29.95 o
   4   2   7      550.76      589.70     32.39 o
   6   2   7      904.53      799.89     27.21 o
   8   2   7      770.21      802.02     32.33 o
  10   2   7      100.70      153.59     48.63 o
  12   2   7      668.14      802.33     63.09 o
  14   2   7     2074.82     2293.78     81.19 o
  16   2   7      326.15      360.56     47.01 o
  18   2   7      729.72      907.73     54.71 o
  20   2   7      159.16      168.85     33.50 o
  22   2   7      113.71      163.06     27.22 o
  24   2   7      784.07      584.43     57.45 o
  26   2   7        4.65        3.96     39.05 o
  28   2   7       53.61       28.68     45.35 o
  30   2   7       64.77       21.91     30.56 o
  32   2   7        3.66      -41.13     35.08 o
  34   2   7        4.13      -29.96     35.36 o
  36   2   7      137.92      126.20     39.38 o
  38   2   7       58.31        9.10     31.12 o
  40   2   7        6.51      -11.09     32.35 o
 -45   3   7      209.54      234.65     50.68 o
 -43   3   7       31.95       68.66     34.92 o
 -41   3   7       32.76       90.96     41.70 o
 -39   3   7       98.07      153.68     36.06 o
 -37   3   7       22.50       47.64     31.81 o
 -35   3   7      527.00      479.42     41.31 o
 -33   3   7       97.48       83.14     25.48 o
 -31   3   7        3.35       16.71     21.56 o
 -29   3   7       40.38       56.69     21.12 o
 -27   3   7      132.24      156.84     20.57 o
 -25   3   7       20.24       32.59     16.40 o
 -23   3   7     1512.35     1615.57     49.87 o
 -21   3   7      321.10      277.98     23.35 o
 -19   3   7      439.67      460.09     30.92 o
 -17   3   7        4.25       20.45     17.71 o
 -15   3   7      228.41      220.45     32.43 o
 -13   3   7      208.36      236.50     28.32 o
 -11   3   7      134.33      112.34     26.18 o
  -9   3   7     2908.04     2847.83     55.43 o
  -7   3   7       15.46       13.21     19.15 o
  -5   3   7       17.46       17.57     14.98 o
  -3   3   7     1535.29     1701.73     65.04 o
  -1   3   7      328.06      273.94     29.24 o
   1   3   7      744.82      872.67     46.51 o
   3   3   7      321.83      391.37     33.38 o
   5   3   7       29.98       37.52     18.64 o
   7   3   7      235.28      279.70     29.39 o
   9   3   7        0.31       -8.14     26.62 o
  11   3   7      654.15      624.86     60.60 o
  13   3   7        0.95        6.66     26.06 o
  15   3   7       52.83       51.60     29.30 o
  17   3   7      260.43      226.59     45.36 o
  19   3   7       97.08      156.70     48.52 o
  21   3   7       80.58      118.34     40.00 o
  23   3   7      501.51      520.49     62.41 o
  25   3   7        1.06       -7.14     40.68 o
  27   3   7       60.08       80.02     34.09 o
  29   3   7      207.69      154.25     57.93 o
  31   3   7       10.03       40.06     33.80 o
  33   3   7       15.16       26.71     38.72 o
  35   3   7       21.28       10.34     40.70 o
 -38   4   7        7.57       -4.42     50.94 o
 -36   4   7      178.15      142.73     56.47 o
 -34   4   7        3.44       30.26     38.98 o
 -32   4   7       11.78       16.94     37.87 o
 -30   4   7        7.79       20.68     35.18 o
 -28   4   7       83.20      141.99     37.93 o
 -26   4   7       60.29      114.73     36.54 o
 -24   4   7        0.08       23.17     24.10 o
 -22   4   7      161.11      144.20     27.81 o
 -20   4   7      348.52      358.71     30.50 o
 -18   4   7       26.49       27.43     23.74 o
 -16   4   7       31.80       13.67     21.13 o
 -14   4   7       17.78       15.07     21.93 o
 -12   4   7      218.01      216.67     29.00 o
 -10   4   7       46.55       44.82     20.17 o
  -8   4   7       21.84       -8.61     30.93 o
  -6   4   7      484.19      471.27     44.23 o
  -4   4   7       86.31      131.88     34.09 o
  -2   4   7      144.23      117.70     32.41 o
   0   4   7        6.99       11.15     24.12 o
   2   4   7      119.44      118.89     34.19 o
   4   4   7       18.38        7.65     24.77 o
   6   4   7       70.37       32.56     28.83 o
   8   4   7       62.64       36.41     27.13 o
  10   4   7       21.48       11.49     29.87 o
  12   4   7       16.16       34.47     31.70 o
  14   4   7        5.66       24.50     27.79 o
  16   4   7        7.36      -17.85     28.63 o
  18   4   7      282.85      365.03     53.90 o
  20   4   7      100.15       62.35     33.40 o
  22   4   7        4.12      -22.32     36.14 o
  24   4   7        0.02      -17.09     35.97 o
  26   4   7        9.13        6.86     34.01 o
 -23   5   7      273.21      331.35     52.63 o
 -21   5   7       78.82       49.22     31.99 o
 -19   5   7      134.60      131.56     34.76 o
 -17   5   7       15.34       41.69     54.08 o
 -15   5   7        1.24      103.09     67.07 o
 -13   5   7        2.79       32.67     51.72 o
 -11   5   7        6.70        3.37     24.58 o
  -9   5   7       90.34       52.64     40.45 o
  -7   5   7       16.60       -7.60     39.58 o
  -5   5   7      144.36      129.08     35.22 o
  -3   5   7      610.97      725.74     51.25 o
  -1   5   7      649.52      715.83     58.54 o
   1   5   7      307.56      395.54     56.28 o
   3   5   7        8.08       -7.68     32.34 o
   5   5   7        9.03      -11.37     30.08 o
   7   5   7        0.91        7.43     30.19 o
   9   5   7      223.51      263.43     52.12 o
  11   5   7      100.39      108.95     40.82 o
  13   5   7       93.87      104.39     41.25 o
 -52   0   8       37.48       40.32     57.93 o
 -50   0   8      165.02      171.32     70.08 o
 -48   0   8      181.26      207.61     72.91 o
 -46   0   8      454.31      454.52     86.89 o
 -44   0   8       71.17       72.59     61.78 o
 -42   0   8      465.05      470.65     84.71 o
 -40   0   8     2138.97     1994.80    151.58 o
 -38   0   8     4433.24     4189.46    212.89 o
 -36   0   8     2399.17     2328.90    160.41 o
 -34   0   8      732.42      779.78     94.73 o
 -32   0   8     6178.05     6109.89    272.15 o
 -30   0   8        2.01        4.22     33.68 o
 -28   0   8     1427.90     1343.93     81.15 o
 -26   0   8      380.39      446.67     50.26 o
 -24   0   8     1419.95     1299.60     76.28 o
 -22   0   8       45.11       49.38     19.23 o
 -20   0   8      331.65      283.06     23.14 o
 -18   0   8       64.19       52.25     16.57 o
 -16   0   8     3228.99     3194.96     70.02 o
 -14   0   8    12497.94    12375.45    145.42 o
 -12   0   8     5620.73     5205.99     89.88 o
 -10   0   8     3409.99     3096.28     50.58 o
  -8   0   8     9789.41    10013.36     94.19 o
  -6   0   8    30428.67    29109.66    215.27 o
  -4   0   8    23980.27    23685.57    258.58 o
  -2   0   8    19956.44    19586.09    134.75 o
   0   0   8       13.85      -10.64     16.23 o
   2   0   8     1651.64     1569.29     62.88 o
   4   0   8     1193.51     1323.64    100.24 o
   6   0   8     3237.43     3012.01     92.67 o
   8   0   8     1442.69     1230.86     62.89 o
  10   0   8     2313.83     1791.00     96.02 o
  12   0   8       97.92       73.89     17.42 o
  14   0   8     1496.12     1683.52     79.39 o
  16   0   8     6688.54     6866.55    158.65 o
  18   0   8     3950.26     3795.47    121.79 o
  20   0   8     7524.81     7474.78    173.26 o
  22   0   8     1204.35     1088.50     94.46 o
  24   0   8        0.14       31.39     50.64 o
  26   0   8     2088.91     1894.86     96.55 o
  28   0   8     7671.93     7284.53    186.04 o
  30   0   8     2506.48     2490.50    114.41 o
  32   0   8       11.41       45.92     28.26 o
  34   0   8      257.07      238.72     44.58 o
  36   0   8       29.72       78.02     32.50 o
  38   0   8        6.49       63.89     61.25 o
  40   0   8       68.87      112.94     67.40 o
 -51   1   8      147.07      115.68     44.90 o
 -49   1   8      318.07      332.42     40.29 o
 -47   1   8      539.49      559.22     46.70 o
 -45   1   8      367.05      387.94     35.76 o
 -43   1   8      160.48      159.93     33.21 o
 -41   1   8       85.32       79.03     28.57 o
 -39   1   8      142.56      155.53     32.15 o
 -37   1   8      222.28      242.26     30.28 o
 -35   1   8      104.28      131.37     21.65 o
 -33   1   8      403.44      432.75     34.06 o
 -31   1   8     2308.94     2301.37     64.27 o
 -29   1   8      148.07      186.46     29.14 o
 -27   1   8      147.37      215.28     26.43 o
 -25   1   8     4575.00     4441.65     78.20 o
 -23   1   8     1562.91     1444.40     34.88 o
 -21   1   8     1838.04     1793.29     36.66 o
 -19   1   8      249.94      243.39     15.22 o
 -17   1   8        6.03        2.85     10.68 o
 -15   1   8     2299.42     2416.45     80.03 o
 -13   1   8      853.57      750.18     41.41 o
 -11   1   8     2464.28     2490.98     59.02 o
  -9   1   8     1302.07     1236.17     55.21 o
  -7   1   8        0.26      -12.87     11.97 o
  -5   1   8        1.61      -25.82     23.40 o
  -3   1   8        5.47       15.95     19.33 o
  -1   1   8     1079.78     1006.99     44.78 o
   1   1   8      669.72      612.72     20.00 o
   3   1   8     2160.34     2104.80     88.28 o
   5   1   8       51.26      136.28     50.87 o
   7   1   8       41.45       81.79     21.70 o
   9   1   8     1644.92     1656.54     52.86 o
  11   1   8     2988.63     2830.81    121.48 o
  13   1   8     3430.88     3159.21     59.88 o
  15   1   8      119.68       18.51     36.69 o
  17   1   8       95.36       -9.28     27.26 o
  19   1   8     1195.89     1256.66     51.74 o
  21   1   8      365.19      268.12     47.29 o
  23   1   8     1740.68     1768.02     63.48 o
  25   1   8      161.75      214.46     28.48 o
  27   1   8        1.68       25.76     20.41 o
  29   1   8        6.72       27.75     19.76 o
  31   1   8       12.82       17.18     21.07 o
  33   1   8      445.90      430.02     46.72 o
  35   1   8      164.79      187.23     36.11 o
  37   1   8      156.65      204.97     38.15 o
  39   1   8       61.57       49.28     28.72 o
 -48   2   8      375.45      468.48     65.92 o
 -46   2   8        3.87       10.09     49.50 o
 -44   2   8      349.68      406.30     47.78 o
 -42   2   8      174.07      143.73     59.49 o
 -40   2   8      468.87      451.74     47.93 o
 -38   2   8      517.78      462.01     74.75 o
 -36   2   8       47.23       27.74     35.68 o
 -34   2   8      472.72      458.64     38.57 o
 -32   2   8       51.70       77.39     37.78 o
 -30   2   8     2296.63     2330.32     65.33 o
 -28   2   8     1288.11     1234.35     49.01 o
 -26   2   8     1656.14     1631.79     50.43 o
 -24   2   8      435.08      524.42     32.24 o
 -22   2   8     1497.78     1536.65     47.58 o
 -20   2   8        8.26       38.53     16.74 o
 -18   2   8    10674.00    10350.48    115.66 o
 -16   2   8     1991.70     1975.14     51.87 o
 -14   2   8      187.23      202.56     21.18 o
 -12   2   8       14.87       26.82     18.41 o
 -10   2   8        0.09        1.44     20.00 o
  -8   2   8     2862.48     3077.28     74.16 o
  -6   2   8      333.24      295.84     30.70 o
  -4   2   8     1043.43     1108.15     53.12 o
  -2   2   8      116.19      110.31     21.83 o
   0   2   8     1555.41     1529.38     33.29 o
   2   2   8     1171.88     1119.45     54.34 o
   4   2   8     6750.78     6521.10    111.76 o
   6   2   8     3382.49     3221.22    117.70 o
   8   2   8     1422.66     1179.56     75.68 o
  10   2   8      170.98      169.98     70.79 o
  12   2   8      436.40      458.80     50.37 o
  14   2   8     1817.49     1936.23     79.06 o
  16   2   8      810.86      796.28     53.61 o
  18   2   8      104.05      190.08     32.56 o
  20   2   8       72.97       94.31     27.63 o
  22   2   8      123.15       88.54     27.19 o
  24   2   8      261.91      242.58     35.87 o
  26   2   8     1903.11     1981.42     82.64 o
  28   2   8      159.66      104.26     80.43 o
  30   2   8      304.23      236.10     56.30 o
  32   2   8      536.87      462.89     59.40 o
  34   2   8      516.41      498.55     64.76 o
  36   2   8      498.31      462.11     62.12 o
 -43   3   8        0.35       74.50     36.72 o
 -41   3   8        9.93       49.26     34.53 o
 -39   3   8        0.15        9.62     29.39 o
 -37   3   8       45.54       77.96     27.42 o
 -35   3   8      480.21      465.57     42.35 o
 -33   3   8      160.05      149.82     29.52 o
 -31   3   8      245.14      264.77     33.36 o
 -29   3   8       95.27      121.16     26.76 o
 -27   3   8      436.29      507.34     32.65 o
 -25   3   8     1400.73     1459.91     50.30 o
 -23   3   8     2673.30     2679.08     66.17 o
 -21   3   8     4380.40     4367.21     83.43 o
 -19   3   8     2460.75     2493.95     78.38 o
 -17   3   8     2083.17     2113.81     72.26 o
 -15   3   8     1088.27     1056.49     53.10 o
 -13   3   8      499.23      557.73     52.33 o
 -11   3   8     3247.74     3098.18     99.46 o
  -9   3   8      906.64      974.72     47.70 o
  -7   3   8       74.33      105.38     27.51 o
  -5   3   8        5.43       33.73     20.54 o
  -3   3   8     2468.20     2400.10     80.89 o
  -1   3   8     2033.26     2046.11     74.04 o
   1   3   8     1798.55     1824.98     70.43 o
   3   3   8     1169.54     1156.78     56.29 o
   5   3   8      737.34      914.43     50.86 o
   7   3   8     1467.57     1451.93     90.05 o
   9   3   8     3458.02     3627.60    140.37 o
  11   3   8     2811.28     2621.45    121.73 o
  13   3   8     2942.51     3224.50    135.85 o
  15   3   8     1032.67      934.79     76.91 o
  17   3   8      286.35      344.06     51.72 o
  19   3   8      684.91      819.73     77.21 o
  21   3   8       24.85       63.52     34.70 o
  23   3   8      203.22      199.33     44.81 o
  25   3   8       27.60       15.58     32.18 o
  27   3   8        0.27       -0.55     31.94 o
  29   3   8       10.74      -10.39     38.01 o
  31   3   8      215.02      259.86     51.89 o
 -36   4   8      390.38      421.00     56.19 o
 -34   4   8      150.87      189.45     53.53 o
 -32   4   8      233.92      294.49     57.41 o
 -30   4   8       97.82      139.95     40.51 o
 -28   4   8      411.39      558.12     91.25 o
 -26   4   8       50.56       76.11     34.28 o
 -24   4   8        0.37       10.01     23.29 o
 -22   4   8      341.38      355.59     37.63 o
 -20   4   8       34.15       42.20     19.87 o
 -18   4   8        6.26        2.73     22.41 o
 -16   4   8       49.31       17.67     24.88 o
 -14   4   8      201.61      191.49     30.48 o
 -12   4   8      617.79      683.22     75.75 o
 -10   4   8     2116.16     2307.93     94.08 o
  -8   4   8      420.09      454.98     61.54 o
  -6   4   8      619.74      598.85     51.64 o
  -4   4   8     1266.10     1213.18     84.63 o
  -2   4   8      983.32     1054.72     82.99 o
   0   4   8       16.22       17.61     26.49 o
   2   4   8        8.88       -9.07     27.59 o
   4   4   8        4.64       -0.84     28.57 o
   6   4   8      250.84      258.76     46.83 o
   8   4   8        9.95       -5.40     27.56 o
  10   4   8       66.06       40.75     30.04 o
  12   4   8      367.28      335.88     52.35 o
  14   4   8      295.59      339.79     55.93 o
  16   4   8      137.86      163.01     40.46 o
  18   4   8      299.13      279.64     51.72 o
  20   4   8      704.97      866.72     82.62 o
  22   4   8      250.01      266.11     53.80 o
 -17   5   8      521.36      561.34     70.69 o
 -15   5   8      182.20      306.94    143.93 o
 -13   5   8      153.97      170.91     60.49 o
 -11   5   8      279.73      389.64     51.01 o
  -9   5   8      230.62      231.06     51.44 o
  -7   5   8      216.40      224.20     41.67 o
  -5   5   8      204.24      219.45     42.53 o
  -3   5   8      231.32      284.89     39.76 o
  -1   5   8      353.45      384.10     47.79 o
   1   5   8      104.78      102.53     37.09 o
   3   5   8      234.83      268.25     52.01 o
   5   5   8      165.88      165.93     46.06 o
 -49   1   9        0.15       27.22     37.10 o
 -47   1   9       31.62       65.13     29.03 o
 -45   1   9        2.45       40.90     36.15 o
 -43   1   9       52.92      109.85     34.73 o
 -41   1   9      392.40      421.45     52.81 o
 -39   1   9       21.45      100.63     40.03 o
 -37   1   9      869.45      949.20     47.53 o
 -35   1   9       52.29      110.06     28.25 o
 -33   1   9        8.69       47.44     26.26 o
 -31   1   9        0.91       11.19     20.99 o
 -29   1   9     2236.83     1979.09     63.74 o
 -27   1   9        9.76       17.61     21.19 o
 -25   1   9      100.23      108.05     18.73 o
 -23   1   9      174.24      170.75     17.36 o
 -21   1   9      415.83      378.59     20.05 o
 -19   1   9     4665.13     4987.48     78.36 o
 -17   1   9        3.48       29.47     25.14 o
 -15   1   9      277.85      250.48     29.81 o
 -13   1   9      590.45      684.56     52.26 o
 -11   1   9     1792.84     1854.90     59.15 o
  -9   1   9      221.34      220.78     28.90 o
  -7   1   9      263.12      184.33     16.55 o
  -5   1   9       53.06       66.79     17.34 o
  -3   1   9      145.47       78.90     58.27 o
  -1   1   9      184.75      146.24     13.85 o
   1   1   9      445.28      408.85     79.56 o
   3   1   9      640.07      668.35     56.00 o
   5   1   9      242.15      182.52     57.04 o
   7   1   9     1223.78     1333.54     47.55 o
   9   1   9      885.01     1014.63     44.03 o
  11   1   9      726.12      907.01     43.08 o
  13   1   9     3031.63     2852.10     74.40 o
  15   1   9        0.11       59.58     29.19 o
  17   1   9     1664.06     1626.14     59.46 o
  19   1   9      287.76      255.95     30.00 o
  21   1   9      539.66      442.35     41.44 o
  23   1   9      132.87       66.18     23.42 o
  25   1   9       97.99      107.55     24.85 o
  27   1   9      955.20      934.85     74.03 o
  29   1   9       95.24       69.53     23.41 o
  31   1   9      105.01       68.47     22.42 o
  33   1   9       24.86       43.18     28.82 o
  35   1   9        7.70        9.48     27.48 o
 -46   2   9       86.32       83.70     68.21 o
 -44   2   9        0.32       32.47     40.39 o
 -42   2   9        5.57       14.53     38.55 o
 -40   2   9       92.39       62.38     31.64 o
 -38   2   9      180.88      146.69     32.34 o
 -36   2   9      206.86      210.29     32.80 o
 -34   2   9      124.81      130.63     33.79 o
 -32   2   9      107.27      178.83     32.31 o
 -30   2   9        2.34       56.21     22.21 o
 -28   2   9       17.99       75.62     23.85 o
 -26   2   9      900.57      927.40     47.65 o
 -24   2   9      451.64      470.42     32.21 o
 -22   2   9       36.05       68.81     19.50 o
 -20   2   9      180.37      170.33     23.82 o
 -18   2   9       34.48       54.78     19.03 o
 -16   2   9      481.63      405.90     36.33 o
 -14   2   9       50.64       19.14     35.61 o
 -12   2   9       93.44       82.11     25.29 o
 -10   2   9       51.98       45.73     37.10 o
  -8   2   9     1102.12     1182.46     49.27 o
  -6   2   9      582.95      478.90     39.57 o
  -4   2   9      630.52      636.85     44.65 o
  -2   2   9      417.92      341.82     42.24 o
   0   2   9      135.50      129.88     31.29 o
   2   2   9       85.54       80.02     17.62 o
   4   2   9       62.31       41.53     32.54 o
   6   2   9       27.66       45.52     24.82 o
   8   2   9       67.10       66.52     39.42 o
  10   2   9      132.26       97.58     42.03 o
  12   2   9        0.68      -22.35     32.70 o
  14   2   9       73.35      114.95     32.28 o
  16   2   9       11.51       36.08     25.55 o
  18   2   9       62.18       74.94     27.92 o
  20   2   9       65.04       37.95     37.54 o
  22   2   9        1.52       45.19     32.58 o
  24   2   9       78.72       62.45     48.20 o
  26   2   9       31.85       92.39     28.33 o
  28   2   9       90.06       76.38     43.44 o
  30   2   9       17.02       22.31     32.26 o
  32   2   9       32.27       56.35     34.04 o
 -41   3   9       54.02      124.70     39.20 o
 -39   3   9      100.90      142.68     32.33 o
 -37   3   9        6.22       27.25     28.53 o
 -35   3   9      161.15      214.55     37.39 o
 -33   3   9       15.23       33.03     24.62 o
 -31   3   9        0.02       -4.08     24.65 o
 -29   3   9      461.19      486.47     38.15 o
 -27   3   9       23.85       26.87     18.83 o
 -25   3   9      186.41      181.40     21.67 o
 -23   3   9       87.05       53.95     18.23 o
 -21   3   9      126.24      184.22     28.20 o
 -19   3   9      351.98      372.64     34.10 o
 -17   3   9       12.07       10.58     29.17 o
 -15   3   9      452.78      316.20     41.12 o
 -13   3   9      963.73      998.79     58.16 o
 -11   3   9        1.92      -11.48     20.77 o
  -9   3   9        3.43        8.22     26.59 o
  -7   3   9      144.09      149.01     27.63 o
  -5   3   9      969.55      918.49     54.50 o
  -3   3   9      648.96      711.15     48.50 o
  -1   3   9       80.60       85.67     24.65 o
   1   3   9      457.11      441.74     40.72 o
   3   3   9      533.09      639.26     46.57 o
   5   3   9       46.06       28.19     25.58 o
   7   3   9       29.36       22.29     27.80 o
   9   3   9      308.22      306.48     49.12 o
  11   3   9      163.52      165.39     57.69 o
  13   3   9      230.06      199.64     64.74 o
  15   3   9       39.20       66.83     41.00 o
  17   3   9      644.34      678.13     55.13 o
  19   3   9       82.30      107.83     40.35 o
  21   3   9       54.66       79.69     29.31 o
  23   3   9      100.81       75.94     37.83 o
  25   3   9        8.27      -13.00     30.56 o
  27   3   9      129.93       64.24     34.34 o
 -32   4   9       32.60      135.55     75.44 o
 -30   4   9       15.09       54.02     58.46 o
 -28   4   9       55.12      130.58     41.60 o
 -26   4   9       13.76       86.53     28.63 o
 -24   4   9       39.55       51.00     25.97 o
 -22   4   9       23.52       37.86     25.22 o
 -20   4   9       44.84       16.82     24.86 o
 -18   4   9       99.47       66.74     28.62 o
 -16   4   9        6.07      -11.73     32.44 o
 -14   4   9      167.05      256.24     86.59 o
 -12   4   9        4.28      -12.18     28.52 o
 -10   4   9       21.45       29.37     29.93 o
  -8   4   9      479.82      512.67     56.85 o
  -6   4   9      207.23      176.48     31.00 o
  -4   4   9        0.66        5.66     25.98 o
  -2   4   9        1.97       -2.66     26.39 o
   0   4   9       12.94        2.98     28.85 o
   2   4   9       59.32       39.76     29.73 o
   4   4   9       64.33       84.77     34.80 o
   6   4   9       90.42      114.07     36.04 o
   8   4   9      392.04      383.79     55.95 o
  10   4   9        0.10        0.25     29.19 o
  12   4   9        4.75        8.11     30.33 o
  14   4   9       32.59       44.85     33.52 o
  16   4   9        3.26       12.25     30.38 o
  18   4   9       64.82        9.43     35.52 o
 -48   0  10        2.49      201.26    247.38 o
 -46   0  10      952.20     1197.73    195.16 o
 -44   0  10      317.86      487.65    217.57 o
 -42   0  10       11.04      213.45    252.79 o
 -40   0  10      350.18      543.78    255.18 o
 -38   0  10       62.18       38.53     33.46 o
 -36   0  10      137.13      112.11     41.48 o
 -34   0  10     1963.02     2171.68    167.86 o
 -32   0  10      358.71      626.11    171.94 o
 -30   0  10     2653.32     2571.82    115.14 o
 -28   0  10     1099.57     1298.44     84.96 o
 -26   0  10      439.66      516.93    148.42 o
 -24   0  10     4073.12     4219.14    324.57 o
 -22   0  10      143.27      256.41    128.57 o
 -20   0  10      656.98      843.65     82.97 o
 -18   0  10       88.14      107.75     36.64 o
 -16   0  10      572.30      499.49     47.22 o
 -14   0  10       11.39      130.49    199.35 o
 -12   0  10      439.43      384.13    132.86 o
 -10   0  10      357.71      464.34    152.11 o
  -8   0  10      169.53      241.03     56.19 o
  -6   0  10      572.34      684.48     37.99 o
  -4   0  10       94.77      113.72     12.08 o
  -2   0  10      957.55     1036.13     54.39 o
   0   0  10      357.35      402.92    109.02 o
   2   0  10     1592.21     1425.66     65.71 o
   4   0  10      509.83      466.27     42.36 o
   6   0  10        3.16        0.93     33.37 o
   8   0  10      615.59      620.88    113.14 o
  10   0  10      607.61      666.12     57.59 o
  12   0  10     4698.45     4479.25    132.57 o
  14   0  10      281.38      315.42     92.61 o
  16   0  10      304.81      396.33     61.90 o
  18   0  10      417.61      485.45     85.26 o
  20   0  10       43.94       45.97     32.36 o
  22   0  10      149.25      208.75     40.61 o
  24   0  10       40.36       33.12     29.89 o
  26   0  10        6.57       -6.45     30.54 o
  28   0  10        0.18      -19.13     31.81 o
  30   0  10      193.88      160.85     52.54 o
  32   0  10      141.45      176.29     42.94 o
  34   0  10      269.53      275.27     57.33 o
 -47   1  10       81.87      140.05     54.63 o
 -45   1  10      537.40      611.30    108.59 o
 -43   1  10      383.76      387.70     62.62 o
 -41   1  10        2.07        3.99     40.41 o
 -39   1  10       64.98       53.48     34.12 o
 -37   1  10        3.99       12.08     24.22 o
 -35   1  10       12.39        5.96     25.00 o
 -33   1  10       67.73       53.06     24.30 o
 -31   1  10       36.49       25.40     21.34 o
 -29   1  10        8.85       10.11     21.33 o
 -27   1  10      955.09      891.28     46.03 o
 -25   1  10       99.69       65.40     26.27 o
 -23   1  10     1827.90     1801.03     70.31 o
 -21   1  10      241.40      211.82     35.77 o
 -19   1  10       76.14       80.25     31.89 o
 -17   1  10       49.91       66.09     26.13 o
 -15   1  10      120.47      110.70     26.07 o
 -13   1  10      862.06      882.52     66.12 o
 -11   1  10      934.91      801.17     55.20 o
  -9   1  10      291.45      263.71     23.64 o
  -7   1  10       19.53      -10.85     19.11 o
  -5   1  10       65.49       35.95     19.94 o
  -3   1  10      306.22      383.69     94.70 o
  -1   1  10       11.04      276.85     66.40 o
   1   1  10      265.00      325.11     24.47 o
   3   1  10      671.12      707.87     63.67 o
   5   1  10        0.00       30.83     29.19 o
   7   1  10     1221.74     1227.53     47.01 o
   9   1  10        5.00       25.68     26.11 o
  11   1  10      350.13      304.75     28.88 o
  13   1  10      149.15      164.98     27.12 o
  15   1  10        0.52       -4.23     19.62 o
  17   1  10      353.23      291.23     45.62 o
  19   1  10       90.87      110.06     31.41 o
  21   1  10       38.51       31.33     30.97 o
  23   1  10        0.03       20.50     48.33 o
  25   1  10        9.62       53.57     24.28 o
  27   1  10       38.29       58.67     29.86 o
  29   1  10       49.62       42.68     24.20 o
  31   1  10      209.57      196.36     36.16 o
  33   1  10      125.90      131.10     47.03 o
 -44   2  10      205.55      210.25     70.07 o
 -42   2  10       28.57       55.41     34.32 o
 -40   2  10      222.51      169.98     44.53 o
 -38   2  10       54.53      160.35     81.04 o
 -36   2  10       41.17       64.24     32.22 o
 -34   2  10        0.35       68.44     37.85 o
 -32   2  10        0.88       58.68     33.00 o
 -30   2  10       93.22      162.52     31.09 o
 -28   2  10     1266.12     1384.87     61.86 o
 -26   2  10     1335.55     1289.49     48.74 o
 -24   2  10      454.36      548.66     33.61 o
 -22   2  10       74.14      116.08     23.07 o
 -20   2  10      150.03      140.13     23.76 o
 -18   2  10      188.41      245.97     27.20 o
 -16   2  10     1601.36     1596.15     58.59 o
 -14   2  10      155.04      150.53     30.37 o
 -12   2  10      724.63      782.88     51.92 o
 -10   2  10     1283.42     1255.85     61.84 o
  -8   2  10      106.99      134.28     22.31 o
  -6   2  10       20.44       -4.71     20.70 o
  -4   2  10      486.34      418.06     39.98 o
  -2   2  10     1457.30     1613.78     87.32 o
   0   2  10     1420.75     1532.43     86.14 o
   2   2  10       34.18       10.49     24.15 o
   4   2  10      113.82       54.91     33.59 o
   6   2  10     2036.89     1933.82     82.10 o
   8   2  10      860.83      719.28     64.45 o
  10   2  10      269.62      220.26     38.59 o
  12   2  10     1244.47     1194.09     72.84 o
  14   2  10       20.66       10.10     27.87 o
  16   2  10       38.28       62.22     28.44 o
  18   2  10        0.01        4.29     25.72 o
  20   2  10      137.89       92.95     47.68 o
  22   2  10      431.47      425.68     51.52 o
  24   2  10      248.92      189.19     35.04 o
  26   2  10       17.06       34.68     33.85 o
  28   2  10      193.96      207.44     47.45 o
  30   2  10       13.09       26.88     31.87 o
 -39   3  10       76.95       73.12     30.59 o
 -37   3  10      237.88      223.04     36.35 o
 -35   3  10       32.18       44.48     27.81 o
 -33   3  10        6.59       40.04     25.57 o
 -31   3  10       76.63       82.71     28.03 o
 -29   3  10       14.25      -10.68     27.22 o
 -27   3  10      289.95      323.39     35.51 o
 -25   3  10      306.55      263.83     26.98 o
 -23   3  10       13.27       14.78     21.17 o
 -21   3  10        0.21      -13.94     26.10 o
 -19   3  10       49.85       19.74     29.61 o
 -17   3  10        0.03      -53.54     36.97 o
 -15   3  10        5.44      -32.86     27.15 o
 -13   3  10      106.87       86.15     24.05 o
 -11   3  10      116.21      107.47     23.86 o
  -9   3  10      340.45      293.29     34.58 o
  -7   3  10      161.24       96.17     22.88 o
  -5   3  10      537.98      524.15     42.72 o
  -3   3  10      129.16      139.09     29.31 o
  -1   3  10      298.51      232.08     33.74 o
   1   3  10      129.86      126.48     38.05 o
   3   3  10        8.33        9.30     26.53 o
   5   3  10       83.06      109.18     37.22 o
   7   3  10      222.59      276.45     47.01 o
   9   3  10       11.57       46.37     31.64 o
  11   3  10       55.43       61.39     31.75 o
  13   3  10       58.99       29.26     33.15 o
  15   3  10      255.22      244.26     46.10 o
  17   3  10        0.23       20.37     30.83 o
  19   3  10      114.15      133.10     33.50 o
  21   3  10      264.74      227.78     49.17 o
  23   3  10      112.50      154.26     45.00 o
 -28   4  10      178.76      182.77     47.93 o
 -26   4  10      118.90      179.65     35.16 o
 -24   4  10       25.51       47.58     28.22 o
 -22   4  10        2.50       28.07     26.99 o
 -20   4  10       58.50       86.61     34.47 o
 -18   4  10        0.39      -15.81     42.32 o
 -16   4  10       67.96       31.04     79.15 o
 -14   4  10      159.13      172.88     62.86 o
 -12   4  10      146.02      148.90     40.28 o
 -10   4  10      115.39       91.53     53.97 o
  -8   4  10      296.27      273.32     46.98 o
  -6   4  10       56.82       24.10     27.66 o
  -4   4  10      100.36       80.91     38.22 o
  -2   4  10       68.36       22.69     28.29 o
   0   4  10       92.94      110.38     39.11 o
   2   4  10        0.03       -7.17     29.39 o
   4   4  10        0.15      -17.65     29.72 o
   6   4  10        0.82       -6.67     29.71 o
   8   4  10       13.98       16.36     29.42 o
  10   4  10       44.59       69.47     36.75 o
  12   4  10        5.08        6.87     32.08 o
 -45   1  11        0.45       -1.89     44.33 o
 -43   1  11     1209.32     1260.86    100.19 o
 -41   1  11     1187.21     1138.33     77.41 o
 -39   1  11       43.25        7.14     32.71 o
 -37   1  11       48.07       39.04     27.21 o
 -35   1  11      363.08      411.73     36.93 o
 -33   1  11      614.42      619.44     42.19 o
 -31   1  11      298.52      167.86     31.37 o
 -29   1  11       71.22       47.23     27.38 o
 -27   1  11     1635.81     1684.43     75.55 o
 -25   1  11       42.01        2.59     26.31 o
 -23   1  11      413.09      363.66     42.27 o
 -21   1  11        0.03      105.90     63.72 o
 -19   1  11        8.40      111.97     52.92 o
 -17   1  11      135.76      253.84     58.79 o
 -15   1  11       33.65       76.35     25.57 o
 -13   1  11       13.27       13.03     16.36 o
 -11   1  11     1373.16     1592.83     52.61 o
  -9   1  11     1048.37      854.51     56.99 o
  -7   1  11     1092.31     1074.76     51.32 o
  -5   1  11     1097.24     1069.37     51.64 o
  -3   1  11     1240.88     1234.28     71.96 o
  -1   1  11        0.46       27.57     45.66 o
   1   1  11      342.37      382.42     39.22 o
   3   1  11     1757.29     1777.17     75.97 o
   5   1  11     1264.92     1349.91     67.39 o
   7   1  11     1559.78     1385.99     68.96 o
   9   1  11      131.56      168.26     32.47 o
  11   1  11      344.41      355.35     39.56 o
  13   1  11      383.60      386.44     41.24 o
  15   1  11      261.12      214.16     47.82 o
  17   1  11       15.98        7.42     32.33 o
  19   1  11       49.11       65.43     32.88 o
  21   1  11       37.03       45.89     44.61 o
  23   1  11      226.60      239.31     65.94 o
  25   1  11       10.98       51.99     27.55 o
  27   1  11      216.04      240.65     47.44 o
  29   1  11      177.15      194.76     51.63 o
 -42   2  11      130.89      101.60     47.46 o
 -40   2  11       46.06       43.85     41.71 o
 -38   2  11        0.67        4.41     39.51 o
 -36   2  11       15.00       11.22     36.94 o
 -34   2  11       23.23       76.41     49.16 o
 -32   2  11       21.50       32.52     30.78 o
 -30   2  11      255.72      309.45     49.74 o
 -28   2  11      288.41      287.47     38.33 o
 -26   2  11        6.43       36.06     23.63 o
 -24   2  11        3.64       14.78     21.44 o
 -22   2  11       82.76      106.22     22.22 o
 -20   2  11       82.34       75.87     24.87 o
 -18   2  11       10.65        4.80     21.74 o
 -16   2  11      383.90      377.03     31.34 o
 -14   2  11      366.41      342.91     38.90 o
 -12   2  11        4.53       -5.31     32.91 o
 -10   2  11      205.29      217.85     32.12 o
  -8   2  11       18.59       26.51     19.23 o
  -6   2  11      564.14      544.74     38.04 o
  -4   2  11       13.90       22.25     22.15 o
  -2   2  11      176.63      172.33     36.93 o
   0   2  11        4.50       -3.78     25.09 o
   2   2  11       13.17       11.95     25.63 o
   4   2  11       91.07       92.08     30.38 o
   6   2  11        8.53        3.15     27.77 o
   8   2  11       17.87      -43.26     35.90 o
  10   2  11      141.62       68.11     31.87 o
  12   2  11       73.72       46.99     28.74 o
  14   2  11       35.62       11.48     30.71 o
  16   2  11      490.20      452.11     48.79 o
  18   2  11      434.17      427.14     66.47 o
  20   2  11       44.52       32.44     33.89 o
  22   2  11        0.08       -3.55     41.00 o
  24   2  11        5.78       80.25     31.55 o
 -35   3  11        3.17       22.34     33.64 o
 -33   3  11       44.67       63.94     29.30 o
 -31   3  11        8.25      -12.21     29.51 o
 -29   3  11       34.25      -20.34     31.50 o
 -27   3  11      541.22      537.58     37.93 o
 -25   3  11      103.45      111.98     29.93 o
 -23   3  11      174.80      176.42     30.59 o
 -21   3  11        2.05       -9.09     33.11 o
 -19   3  11        3.26      -25.17     33.18 o
 -17   3  11       15.98      -11.67     27.60 o
 -15   3  11        0.33      -24.34     27.44 o
 -13   3  11       75.77       33.07     25.12 o
 -11   3  11      886.98     1036.62     63.88 o
  -9   3  11       60.87       13.98     26.97 o
  -7   3  11      238.74      241.09     29.67 o
  -5   3  11       16.34        1.03     23.84 o
  -3   3  11       40.16        9.24     29.55 o
  -1   3  11      310.88      298.99     51.20 o
   1   3  11       10.87       28.42     28.25 o
   3   3  11      254.49      220.72     44.88 o
   5   3  11       83.48      100.06     36.52 o
   7   3  11       89.14       76.17     32.45 o
   9   3  11        0.00       32.32     31.10 o
  11   3  11       23.35       36.36     30.43 o
  13   3  11        3.06       -7.97     39.03 o
  15   3  11       64.50       89.15     35.22 o
  17   3  11       94.73       85.60     45.02 o
 -20   4  11        2.74        3.81     32.28 o
 -18   4  11       14.99        2.75     36.19 o
 -16   4  11       18.04      -13.41     49.13 o
 -14   4  11       45.12       75.62     47.60 o
 -12   4  11        0.20       -7.38     33.28 o
 -10   4  11       42.14       51.79     33.90 o
  -8   4  11       73.11       59.63     51.54 o
  -6   4  11       73.10       50.12     30.56 o
  -4   4  11       25.10       24.99     29.53 o
  -2   4  11        0.03       -0.20     30.86 o
   0   4  11        6.24       14.37     32.16 o
   2   4  11        6.04       -4.61     28.89 o
   4   4  11        5.67        6.34     31.65 o
 -42   0  12      110.72      327.21     66.13 o
 -40   0  12      122.88      341.90     62.93 o
 -38   0  12      349.81      495.32     81.29 o
 -36   0  12       58.63      144.27     76.14 o
 -34   0  12        4.95       35.30     43.97 o
 -32   0  12      186.89      254.75     47.22 o
 -30   0  12     2783.67     2709.71    104.58 o
 -28   0  12     3265.62     3312.66    113.24 o
 -26   0  12     1733.52     1694.30     81.71 o
 -24   0  12     1452.42     1627.17     77.34 o
 -22   0  12      147.95      103.45     37.18 o
 -20   0  12       46.25       24.27     45.12 o
 -18   0  12       24.03        9.69     50.00 o
 -16   0  12     2640.14     2440.40    179.58 o
 -14   0  12        9.94      119.58     74.90 o
 -12   0  12      316.48      320.69     80.12 o
 -10   0  12     1861.63     1533.77    137.90 o
  -8   0  12      111.60      135.76     62.46 o
  -6   0  12      455.14      510.62     89.33 o
  -4   0  12      221.60      110.63     53.07 o
  -2   0  12      125.02       70.12     56.11 o
   0   0  12       11.18      -12.34     52.16 o
   2   0  12     1617.27     1715.85    142.63 o
   4   0  12     2436.63     2086.14    159.10 o
   6   0  12     2361.68     2061.64    158.15 o
   8   0  12      887.20      876.01    106.47 o
  10   0  12       83.83      395.97     85.06 o
  12   0  12      119.35      315.64     76.36 o
  14   0  12      309.82      455.87     85.82 o
  16   0  12        6.85      102.47     58.73 o
  18   0  12        9.03       58.14     53.03 o
  20   0  12        9.54       20.06     45.57 o
  22   0  12       18.49       15.04     44.90 o
  24   0  12      135.00       65.78     48.85 o
 -41   1  12      258.97      196.51     67.78 o
 -39   1  12       91.89       37.84     88.39 o
 -37   1  12      601.65      555.45     52.51 o
 -35   1  12      328.73      287.89     37.03 o
 -33   1  12      657.74      639.20     47.05 o
 -31   1  12      516.65      464.24     40.67 o
 -29   1  12      105.97      188.10     75.32 o
 -27   1  12        1.82       71.42     57.08 o
 -25   1  12       42.68      137.82     55.28 o
 -23   1  12     1377.53     1473.98    102.83 o
 -21   1  12     1300.90     1496.44     79.89 o
 -19   1  12      596.19      725.23     80.42 o
 -17   1  12      140.33       93.72     66.96 o
 -15   1  12      639.74      611.71     64.05 o
 -13   1  12     1403.03     1323.90    128.43 o
 -11   1  12     1410.33     1531.81    119.50 o
  -9   1  12     1729.09     1638.48    176.15 o
  -7   1  12      841.18      855.90    171.04 o
  -5   1  12     1526.62     1590.13     72.95 o
  -3   1  12     1596.07     1749.34     76.60 o
  -1   1  12      931.18      986.86     59.34 o
   1   1  12     1449.71     1543.84     73.50 o
   3   1  12      247.92      344.61     41.05 o
   5   1  12      399.64      503.34     45.31 o
   7   1  12      480.70      545.55     46.85 o
   9   1  12       16.06        6.99     28.67 o
  11   1  12      475.51      400.62     42.50 o
  13   1  12      663.54      637.32     62.34 o
  15   1  12      214.42      183.28     58.89 o
  17   1  12       80.40       95.88     34.37 o
  19   1  12      443.65      538.55     50.45 o
  21   1  12      344.19      300.71     46.88 o
  23   1  12      178.81      174.87     43.99 o
 -38   2  12       28.82       -0.53     40.18 o
 -36   2  12      210.06      307.63     75.66 o
 -34   2  12       59.08      111.58     78.33 o
 -32   2  12      227.94      317.26     42.50 o
 -30   2  12      247.98      342.39     50.34 o
 -28   2  12      145.07      166.87     31.15 o
 -26   2  12      214.82      270.05     36.67 o
 -24   2  12      179.55      178.46     26.89 o
 -22   2  12      714.01      786.74     44.37 o
 -20   2  12      720.83      644.80     43.04 o
 -18   2  12      962.64     1078.61     53.20 o
 -16   2  12      226.95      211.26     34.43 o
 -14   2  12      951.95     1065.11     64.59 o
 -12   2  12     1230.24     1376.99     71.33 o
 -10   2  12     1005.57     1079.14     63.83 o
  -8   2  12      358.53      382.94     44.98 o
  -6   2  12      369.25      401.95     35.43 o
  -4   2  12        0.04        2.03     21.25 o
  -2   2  12     1396.82     1345.17     87.89 o
   0   2  12      463.32      603.26     66.48 o
   2   2  12      117.24      109.87     35.63 o
   4   2  12      224.57      240.56     41.24 o
   6   2  12       85.00       62.42     29.58 o
   8   2  12      499.54      555.93     50.79 o
  10   2  12      497.63      417.48     45.64 o
  12   2  12      695.58      730.21     59.00 o
  14   2  12      520.14      502.64     49.83 o
  16   2  12      237.92      236.58     41.11 o
  18   2  12      256.86      129.69     40.95 o
  20   2  12      686.07      561.53     64.55 o
 -29   3  12       19.79       83.07     55.87 o
 -27   3  12       48.86      101.60     46.83 o
 -25   3  12        7.65       10.96     30.86 o
 -23   3  12       10.54       -7.05     28.95 o
 -21   3  12        1.82      -23.20     38.41 o
 -19   3  12        1.22      -27.37     28.71 o
 -17   3  12       68.29       39.37     26.48 o
 -15   3  12      228.25      246.26     36.34 o
 -13   3  12      270.93      257.87     42.12 o
 -11   3  12      274.38      268.71     38.75 o
  -9   3  12     1707.59     1915.80     87.12 o
  -7   3  12      609.79      607.51     51.89 o
  -5   3  12        4.81       13.08     33.81 o
  -3   3  12       43.38      -15.13     29.66 o
  -1   3  12       80.41       75.69     31.14 o
   1   3  12      170.72      216.74     57.10 o
   3   3  12       20.47       53.06     47.17 o
   5   3  12        0.51       12.09     30.03 o
   7   3  12       20.27       40.13     38.40 o
   9   3  12       18.71       53.91     35.96 o
  11   3  12       10.44       20.28     34.00 o
 -37   1  13       96.29      165.45     86.24 o
 -35   1  13       16.91      143.84     87.56 o
 -33   1  13       48.81      166.73     81.69 o
 -31   1  13       28.04       50.11     38.26 o
 -29   1  13       30.37       90.20     56.71 o
 -27   1  13      365.24      390.95     47.98 o
 -25   1  13       32.71        5.01     31.24 o
 -23   1  13      126.59      102.31     36.99 o
 -21   1  13       59.59       40.36     33.91 o
 -19   1  13      106.52       77.55     44.20 o
 -17   1  13      379.67      332.24     90.73 o
 -15   1  13       26.47      -20.45     47.73 o
 -13   1  13      229.69      124.90     48.46 o
 -11   1  13       19.84      -10.52     55.27 o
  -9   1  13       56.26       85.20    119.39 o
  -7   1  13      203.21      217.94     54.09 o
  -5   1  13      323.80      487.48     68.21 o
  -3   1  13       41.46      147.30     51.56 o
  -1   1  13        6.96       89.61     44.75 o
   1   1  13       80.89       86.46     53.95 o
   3   1  13       70.78      111.61     54.19 o
   5   1  13       53.57       64.38     42.66 o
   7   1  13      138.42       94.36     86.26 o
   9   1  13        2.21      -16.24     59.89 o
  11   1  13        8.15      -29.65     59.93 o
  13   1  13        2.65      -30.30     49.16 o
  15   1  13        7.54       48.76     61.48 o
  17   1  13       57.50       76.35     95.01 o
 -32   2  13        3.83       60.08     32.09 o
 -30   2  13        5.27       25.67     26.02 o
 -28   2  13      191.73      196.10     39.75 o
 -26   2  13       31.85       55.83     33.52 o
 -24   2  13        3.92       28.66     30.67 o
 -22   2  13      110.75      128.31     37.05 o
 -20   2  13      139.63      195.19     48.45 o
 -18   2  13       77.39      105.04     42.10 o
 -16   2  13        2.96       16.20     36.84 o
 -14   2  13       21.30       32.30     35.40 o
 -12   2  13       57.90       49.64     34.60 o
 -10   2  13      351.49      306.73     53.18 o
  -8   2  13      271.32      305.13     52.73 o
  -6   2  13        0.60       10.27     24.13 o
  -4   2  13      102.33      101.70     29.27 o
  -2   2  13      311.86      294.23     47.75 o
   0   2  13        0.21       -1.97     29.21 o
   2   2  13        0.20        0.32     26.76 o
   4   2  13       14.67        7.17     28.09 o
   6   2  13        0.02        6.98     26.64 o
   8   2  13        7.97       -3.65     27.38 o
  10   2  13        5.34       -2.04     29.34 o
  12   2  13        4.75      -40.60     32.11 o
 -21   3  13      244.63      241.70     38.40 o
 -19   3  13        2.52      -13.42     29.06 o
 -17   3  13       35.62        1.05     28.89 o
 -15   3  13        6.82       -9.52     29.73 o
 -13   3  13      366.33      333.26     49.13 o
 -11   3  13       22.57      -13.15     38.87 o
  -9   3  13        0.01      -47.10     37.96 o
  -7   3  13       41.09       23.13     33.85 o
  -5   3  13       24.26       13.14     28.65 o
  -3   3  13       26.85       -6.69     30.90 o
  -1   3  13        0.60      -24.80     27.92 o
   1   3  13        9.92       51.23     44.33 o
 -34   0  14        0.02        0.84     56.39 o
 -32   0  14       54.48       78.36     71.02 o
 -30   0  14        1.27       62.14     49.98 o
 -28   0  14      112.56      106.87     56.49 o
 -26   0  14      221.29      272.03     61.72 o
 -24   0  14      604.75      524.44     72.10 o
 -22   0  14      515.11      459.76     66.81 o
 -20   0  14      178.89      141.80     48.96 o
 -18   0  14      116.97       82.32     44.63 o
 -16   0  14        1.00       10.14     42.02 o
 -14   0  14      373.97      358.21     82.97 o
 -12   0  14        0.01        3.05     61.82 o
 -10   0  14       67.34        9.35     61.34 o
  -8   0  14       68.07       39.67     57.44 o
  -6   0  14       67.35       23.87     57.00 o
  -4   0  14       15.46      -60.93     67.43 o
  -2   0  14        6.37     -105.89     89.56 o
   0   0  14        0.01     -136.84     91.23 o
   2   0  14        9.44     -120.45     80.30 o
   4   0  14      259.38      381.86     81.04 o
   6   0  14        6.05      184.06     74.29 o
   8   0  14       22.67      180.01     73.43 o
  10   0  14        1.52      121.82     70.81 o
  12   0  14       55.62      153.51     66.86 o
 -31   1  14       45.07        3.91     49.51 o
 -29   1  14       43.61       49.98     38.11 o
 -27   1  14       20.42        3.54     36.21 o
 -25   1  14      248.46      194.69     56.45 o
 -23   1  14       25.80       17.39     37.23 o
 -21   1  14        5.84       -4.33     34.47 o
 -19   1  14      103.02       21.71     62.32 o
 -17   1  14      125.57       58.05     48.98 o
 -15   1  14      162.74      144.00     59.73 o
 -13   1  14        9.88       79.22     89.34 o
 -11   1  14       39.16       77.76     34.13 o
  -9   1  14       35.76      166.67     55.94 o
  -7   1  14       14.47      108.18     53.51 o
  -5   1  14       78.14      161.84     51.69 o
  -3   1  14      142.10      176.99     52.51 o
  -1   1  14       59.37       77.42     50.48 o
   1   1  14       36.69       50.02     43.69 o
   3   1  14      124.20       86.17     87.76 o
   5   1  14       60.62       24.19    102.18 o
   7   1  14        8.40        3.74     81.58 o
   9   1  14       20.32      -17.73     87.39 o
 -24   2  14      161.44      221.44     45.53 o
 -22   2  14       12.85       27.68     32.14 o
 -20   2  14       77.73      105.25     43.95 o
 -18   2  14      177.10      154.09     47.96 o
 -16   2  14      236.93      312.61     58.15 o
 -14   2  14       57.08       47.54     39.15 o
 -12   2  14       98.23      123.33     45.29 o
 -10   2  14       14.45       24.55     36.02 o
  -8   2  14        1.48       19.33     35.56 o
  -6   2  14        0.02      -10.03     34.47 o
  -4   2  14       14.23        3.93     35.49 o
  -2   2  14      223.45      169.72     45.60 o
   0   2  14       53.41      128.16    110.44 o
   2   2  14       82.82       99.83     85.94 o
 -21   1  15       31.41        9.31     41.91 o
 -19   1  15      106.91       81.96     43.23 o
 -17   1  15       43.22      105.27    102.38 o
 -15   1  15       56.18       44.19     41.41 o
 -13   1  15       24.77      106.88     48.92 o
 -11   1  15       27.98       89.79     38.74 o
  -9   1  15       62.64      158.50     52.75 o
  -7   1  15       39.97      119.42     51.28 o
  -5   1  15       72.18      125.16     69.87 o
  -3   1  15      232.05      310.00     92.97 o
 
